# Supplementary material for: Tyrosine residues initiated photopolymerization in living organisms
Source: Nat Commun. 2023 Jun 16;14:3598. doi: 10.1038/s41467-023-39286-8 (PMC10276049; doi:10.1038/s41467-023-39286-8)
Supplement: Supplementary file 4 — Source Data [file 41467_2023_39286_MOESM4_ESM.xlsx]

## Sheet: Fig. 2a
Fig. 2a
Time (h)	Conversion (%)
0.5	7.6
1	29.6
1.5	45.6
2	54.4
2.5	62
3.5	70.4
5.5	82.4

## Sheet: Fig. 2b
Fig. 2b
Time (h)	ln(M0/Mt)		Time (h)	Linear Fit of Ln(M0/Mt)
0.5	0.07904		0.5	0.22991
1	0.35098		0.50501	0.2315
1.5	0.60881		0.51001	0.23308
2	0.78526		0.51502	0.23467
2.5	0.96758		0.52002	0.23625
3.5	1.2174		0.52503	0.23783
5.5	1.7148		0.53003	0.23942
--			0.53504	0.241
			0.54004	0.24259
			0.54505	0.24417
			0.55005	0.24575
			0.55506	0.24734
			0.56006	0.24892
			0.56507	0.25051
			0.57007	0.25209
			0.57508	0.25367
			0.58008	0.25526
			0.58509	0.25684
			0.59009	0.25843
			0.5951	0.26001
			0.6001	0.2616
			0.60511	0.26318
			0.61011	0.26476
			0.61512	0.26635
			0.62012	0.26793
			0.62513	0.26952
			0.63013	0.2711
			0.63514	0.27268
			0.64014	0.27427
			0.64515	0.27585
			0.65015	0.27744
			0.65516	0.27902
			0.66016	0.2806
			0.66517	0.28219
			0.67017	0.28377
			0.67518	0.28536
			0.68018	0.28694
			0.68519	0.28852
			0.69019	0.29011
			0.6952	0.29169
			0.7002	0.29328
			0.70521	0.29486
			0.71021	0.29644
			0.71522	0.29803
			0.72022	0.29961
			0.72523	0.3012
			0.73023	0.30278
			0.73524	0.30437
			0.74024	0.30595
			0.74525	0.30753
			0.75025	0.30912
			0.75526	0.3107
			0.76026	0.31229
			0.76527	0.31387
			0.77027	0.31545
			0.77528	0.31704
			0.78028	0.31862
			0.78529	0.32021
			0.79029	0.32179
			0.7953	0.32337
			0.8003	0.32496
			0.80531	0.32654
			0.81031	0.32813
			0.81532	0.32971
			0.82032	0.33129
			0.82533	0.33288
			0.83033	0.33446
			0.83534	0.33605
			0.84034	0.33763
			0.84535	0.33921
			0.85035	0.3408
			0.85536	0.34238
			0.86036	0.34397
			0.86537	0.34555
			0.87037	0.34714
			0.87538	0.34872
			0.88038	0.3503
			0.88539	0.35189
			0.89039	0.35347
			0.8954	0.35506
			0.9004	0.35664
			0.90541	0.35822
			0.91041	0.35981
			0.91542	0.36139
			0.92042	0.36298
			0.92543	0.36456
			0.93043	0.36614
			0.93544	0.36773
			0.94044	0.36931
			0.94545	0.3709
			0.95045	0.37248
			0.95546	0.37406
			0.96046	0.37565
			0.96547	0.37723
			0.97047	0.37882
			0.97548	0.3804
			0.98048	0.38198
			0.98549	0.38357
			0.99049	0.38515
			0.9955	0.38674
			1.0005	0.38832
			1.00551	0.38991
			1.01051	0.39149
			1.01552	0.39307
			1.02052	0.39466
			1.02553	0.39624
			1.03053	0.39783
			1.03554	0.39941
			1.04054	0.40099
			1.04555	0.40258
			1.05055	0.40416
			1.05556	0.40575
			1.06056	0.40733
			1.06557	0.40891
			1.07057	0.4105
			1.07558	0.41208
			1.08058	0.41367
			1.08559	0.41525
			1.09059	0.41683
			1.0956	0.41842
			1.1006	0.42
			1.10561	0.42159
			1.11061	0.42317
			1.11562	0.42475
			1.12062	0.42634
			1.12563	0.42792
			1.13063	0.42951
			1.13564	0.43109
			1.14064	0.43268
			1.14565	0.43426
			1.15065	0.43584
			1.15566	0.43743
			1.16066	0.43901
			1.16567	0.4406
			1.17067	0.44218
			1.17568	0.44376
			1.18068	0.44535
			1.18569	0.44693
			1.19069	0.44852
			1.1957	0.4501
			1.2007	0.45168
			1.20571	0.45327
			1.21071	0.45485
			1.21572	0.45644
			1.22072	0.45802
			1.22573	0.4596
			1.23073	0.46119
			1.23574	0.46277
			1.24074	0.46436
			1.24575	0.46594
			1.25075	0.46752
			1.25576	0.46911
			1.26076	0.47069
			1.26577	0.47228
			1.27077	0.47386
			1.27578	0.47544
			1.28078	0.47703
			1.28579	0.47861
			1.29079	0.4802
			1.2958	0.48178
			1.3008	0.48337
			1.30581	0.48495
			1.31081	0.48653
			1.31582	0.48812
			1.32082	0.4897
			1.32583	0.49129
			1.33083	0.49287
			1.33584	0.49445
			1.34084	0.49604
			1.34585	0.49762
			1.35085	0.49921
			1.35586	0.50079
			1.36086	0.50237
			1.36587	0.50396
			1.37087	0.50554
			1.37588	0.50713
			1.38088	0.50871
			1.38589	0.51029
			1.39089	0.51188
			1.3959	0.51346
			1.4009	0.51505
			1.40591	0.51663
			1.41091	0.51821
			1.41592	0.5198
			1.42092	0.52138
			1.42593	0.52297
			1.43093	0.52455
			1.43594	0.52614
			1.44094	0.52772
			1.44595	0.5293
			1.45095	0.53089
			1.45596	0.53247
			1.46096	0.53406
			1.46597	0.53564
			1.47097	0.53722
			1.47598	0.53881
			1.48098	0.54039
			1.48599	0.54198
			1.49099	0.54356
			1.496	0.54514
			1.501	0.54673
			1.50601	0.54831
			1.51101	0.5499
			1.51602	0.55148
			1.52102	0.55306
			1.52603	0.55465
			1.53103	0.55623
			1.53604	0.55782
			1.54104	0.5594
			1.54605	0.56098
			1.55105	0.56257
			1.55606	0.56415
			1.56106	0.56574
			1.56607	0.56732
			1.57107	0.56891
			1.57608	0.57049
			1.58108	0.57207
			1.58609	0.57366
			1.59109	0.57524
			1.5961	0.57683
			1.6011	0.57841
			1.60611	0.57999
			1.61111	0.58158
			1.61612	0.58316
			1.62112	0.58475
			1.62613	0.58633
			1.63113	0.58791
			1.63614	0.5895
			1.64114	0.59108
			1.64615	0.59267
			1.65115	0.59425
			1.65616	0.59583
			1.66116	0.59742
			1.66617	0.599
			1.67117	0.60059
			1.67618	0.60217
			1.68118	0.60375
			1.68619	0.60534
			1.69119	0.60692
			1.6962	0.60851
			1.7012	0.61009
			1.70621	0.61168
			1.71121	0.61326
			1.71622	0.61484
			1.72122	0.61643
			1.72623	0.61801
			1.73123	0.6196
			1.73624	0.62118
			1.74124	0.62276
			1.74625	0.62435
			1.75125	0.62593
			1.75626	0.62752
			1.76126	0.6291
			1.76627	0.63068
			1.77127	0.63227
			1.77628	0.63385
			1.78128	0.63544
			1.78629	0.63702
			1.79129	0.6386
			1.7963	0.64019
			1.8013	0.64177
			1.80631	0.64336
			1.81131	0.64494
			1.81632	0.64652
			1.82132	0.64811
			1.82633	0.64969
			1.83133	0.65128
			1.83634	0.65286
			1.84134	0.65445
			1.84635	0.65603
			1.85135	0.65761
			1.85636	0.6592
			1.86136	0.66078
			1.86637	0.66237
			1.87137	0.66395
			1.87638	0.66553
			1.88138	0.66712
			1.88639	0.6687
			1.89139	0.67029
			1.8964	0.67187
			1.9014	0.67345
			1.90641	0.67504
			1.91141	0.67662
			1.91642	0.67821
			1.92142	0.67979
			1.92643	0.68137
			1.93143	0.68296
			1.93644	0.68454
			1.94144	0.68613
			1.94645	0.68771
			1.95145	0.68929
			1.95646	0.69088
			1.96146	0.69246
			1.96647	0.69405
			1.97147	0.69563
			1.97648	0.69722
			1.98148	0.6988
			1.98649	0.70038
			1.99149	0.70197
			1.9965	0.70355
			2.0015	0.70514
			2.00651	0.70672
			2.01151	0.7083
			2.01652	0.70989
			2.02152	0.71147
			2.02653	0.71306
			2.03153	0.71464
			2.03654	0.71622
			2.04154	0.71781
			2.04655	0.71939
			2.05155	0.72098
			2.05656	0.72256
			2.06156	0.72414
			2.06657	0.72573
			2.07157	0.72731
			2.07658	0.7289
			2.08158	0.73048
			2.08659	0.73206
			2.09159	0.73365
			2.0966	0.73523
			2.1016	0.73682
			2.10661	0.7384
			2.11161	0.73999
			2.11662	0.74157
			2.12162	0.74315
			2.12663	0.74474
			2.13163	0.74632
			2.13664	0.74791
			2.14164	0.74949
			2.14665	0.75107
			2.15165	0.75266
			2.15666	0.75424
			2.16166	0.75583
			2.16667	0.75741
			2.17167	0.75899
			2.17668	0.76058
			2.18168	0.76216
			2.18669	0.76375
			2.19169	0.76533
			2.1967	0.76691
			2.2017	0.7685
			2.20671	0.77008
			2.21171	0.77167
			2.21672	0.77325
			2.22172	0.77483
			2.22673	0.77642
			2.23173	0.778
			2.23674	0.77959
			2.24174	0.78117
			2.24675	0.78276
			2.25175	0.78434
			2.25676	0.78592
			2.26176	0.78751
			2.26677	0.78909
			2.27177	0.79068
			2.27678	0.79226
			2.28178	0.79384
			2.28679	0.79543
			2.29179	0.79701
			2.2968	0.7986
			2.3018	0.80018
			2.30681	0.80176
			2.31181	0.80335
			2.31682	0.80493
			2.32182	0.80652
			2.32683	0.8081
			2.33183	0.80968
			2.33684	0.81127
			2.34184	0.81285
			2.34685	0.81444
			2.35185	0.81602
			2.35686	0.8176
			2.36186	0.81919
			2.36687	0.82077
			2.37187	0.82236
			2.37688	0.82394
			2.38188	0.82553
			2.38689	0.82711
			2.39189	0.82869
			2.3969	0.83028
			2.4019	0.83186
			2.40691	0.83345
			2.41191	0.83503
			2.41692	0.83661
			2.42192	0.8382
			2.42693	0.83978
			2.43193	0.84137
			2.43694	0.84295
			2.44194	0.84453
			2.44695	0.84612
			2.45195	0.8477
			2.45696	0.84929
			2.46196	0.85087
			2.46697	0.85245
			2.47197	0.85404
			2.47698	0.85562
			2.48198	0.85721
			2.48699	0.85879
			2.49199	0.86037
			2.497	0.86196
			2.502	0.86354
			2.50701	0.86513
			2.51201	0.86671
			2.51702	0.8683
			2.52202	0.86988
			2.52703	0.87146
			2.53203	0.87305
			2.53704	0.87463
			2.54204	0.87622
			2.54705	0.8778
			2.55205	0.87938
			2.55706	0.88097
			2.56206	0.88255
			2.56707	0.88414
			2.57207	0.88572
			2.57708	0.8873
			2.58208	0.88889
			2.58709	0.89047
			2.59209	0.89206
			2.5971	0.89364
			2.6021	0.89522
			2.60711	0.89681
			2.61211	0.89839
			2.61712	0.89998
			2.62212	0.90156
			2.62713	0.90314
			2.63213	0.90473
			2.63714	0.90631
			2.64214	0.9079
			2.64715	0.90948
			2.65215	0.91107
			2.65716	0.91265
			2.66216	0.91423
			2.66717	0.91582
			2.67217	0.9174
			2.67718	0.91899
			2.68218	0.92057
			2.68719	0.92215
			2.69219	0.92374
			2.6972	0.92532
			2.7022	0.92691
			2.70721	0.92849
			2.71221	0.93007
			2.71722	0.93166
			2.72222	0.93324
			2.72723	0.93483
			2.73223	0.93641
			2.73724	0.93799
			2.74224	0.93958
			2.74725	0.94116
			2.75225	0.94275
			2.75726	0.94433
			2.76226	0.94591
			2.76727	0.9475
			2.77227	0.94908
			2.77728	0.95067
			2.78228	0.95225
			2.78729	0.95384
			2.79229	0.95542
			2.7973	0.957
			2.8023	0.95859
			2.80731	0.96017
			2.81231	0.96176
			2.81732	0.96334
			2.82232	0.96492
			2.82733	0.96651
			2.83233	0.96809
			2.83734	0.96968
			2.84234	0.97126
			2.84735	0.97284
			2.85235	0.97443
			2.85736	0.97601
			2.86236	0.9776
			2.86737	0.97918
			2.87237	0.98076
			2.87738	0.98235
			2.88238	0.98393
			2.88739	0.98552
			2.89239	0.9871
			2.8974	0.98868
			2.9024	0.99027
			2.90741	0.99185
			2.91241	0.99344
			2.91742	0.99502
			2.92242	0.99661
			2.92743	0.99819
			2.93243	0.99977
			2.93744	1.00136
			2.94244	1.00294
			2.94745	1.00453
			2.95245	1.00611
			2.95746	1.00769
			2.96246	1.00928
			2.96747	1.01086
			2.97247	1.01245
			2.97748	1.01403
			2.98248	1.01561
			2.98749	1.0172
			2.99249	1.01878
			2.9975	1.02037
			3.0025	1.02195
			3.00751	1.02353
			3.01251	1.02512
			3.01752	1.0267
			3.02252	1.02829
			3.02753	1.02987
			3.03253	1.03145
			3.03754	1.03304
			3.04254	1.03462
			3.04755	1.03621
			3.05255	1.03779
			3.05756	1.03937
			3.06256	1.04096
			3.06757	1.04254
			3.07257	1.04413
			3.07758	1.04571
			3.08258	1.0473
			3.08759	1.04888
			3.09259	1.05046
			3.0976	1.05205
			3.1026	1.05363
			3.10761	1.05522
			3.11261	1.0568
			3.11762	1.05838
			3.12262	1.05997
			3.12763	1.06155
			3.13263	1.06314
			3.13764	1.06472
			3.14264	1.0663
			3.14765	1.06789
			3.15265	1.06947
			3.15766	1.07106
			3.16266	1.07264
			3.16767	1.07422
			3.17267	1.07581
			3.17768	1.07739
			3.18268	1.07898
			3.18769	1.08056
			3.19269	1.08214
			3.1977	1.08373
			3.2027	1.08531
			3.20771	1.0869
			3.21271	1.08848
			3.21772	1.09007
			3.22272	1.09165
			3.22773	1.09323
			3.23273	1.09482
			3.23774	1.0964
			3.24274	1.09799
			3.24775	1.09957
			3.25275	1.10115
			3.25776	1.10274
			3.26276	1.10432
			3.26777	1.10591
			3.27277	1.10749
			3.27778	1.10907
			3.28278	1.11066
			3.28779	1.11224
			3.29279	1.11383
			3.2978	1.11541
			3.3028	1.11699
			3.30781	1.11858
			3.31281	1.12016
			3.31782	1.12175
			3.32282	1.12333
			3.32783	1.12491
			3.33283	1.1265
			3.33784	1.12808
			3.34284	1.12967
			3.34785	1.13125
			3.35285	1.13284
			3.35786	1.13442
			3.36286	1.136
			3.36787	1.13759
			3.37287	1.13917
			3.37788	1.14076
			3.38288	1.14234
			3.38789	1.14392
			3.39289	1.14551
			3.3979	1.14709
			3.4029	1.14868
			3.40791	1.15026
			3.41291	1.15184
			3.41792	1.15343
			3.42292	1.15501
			3.42793	1.1566
			3.43293	1.15818
			3.43794	1.15976
			3.44294	1.16135
			3.44795	1.16293
			3.45295	1.16452
			3.45796	1.1661
			3.46296	1.16768
			3.46797	1.16927
			3.47297	1.17085
			3.47798	1.17244
			3.48298	1.17402
			3.48799	1.17561
			3.49299	1.17719
			3.498	1.17877
			3.503	1.18036
			3.50801	1.18194
			3.51301	1.18353
			3.51802	1.18511
			3.52302	1.18669
			3.52803	1.18828
			3.53303	1.18986
			3.53804	1.19145
			3.54304	1.19303
			3.54805	1.19461
			3.55305	1.1962
			3.55806	1.19778
			3.56306	1.19937
			3.56807	1.20095
			3.57307	1.20253
			3.57808	1.20412
			3.58308	1.2057
			3.58809	1.20729
			3.59309	1.20887
			3.5981	1.21045
			3.6031	1.21204
			3.60811	1.21362
			3.61311	1.21521
			3.61812	1.21679
			3.62312	1.21838
			3.62813	1.21996
			3.63313	1.22154
			3.63814	1.22313
			3.64314	1.22471
			3.64815	1.2263
			3.65315	1.22788
			3.65816	1.22946
			3.66316	1.23105
			3.66817	1.23263
			3.67317	1.23422
			3.67818	1.2358
			3.68318	1.23738
			3.68819	1.23897
			3.69319	1.24055
			3.6982	1.24214
			3.7032	1.24372
			3.70821	1.2453
			3.71321	1.24689
			3.71822	1.24847
			3.72322	1.25006
			3.72823	1.25164
			3.73323	1.25322
			3.73824	1.25481
			3.74324	1.25639
			3.74825	1.25798
			3.75325	1.25956
			3.75826	1.26115
			3.76326	1.26273
			3.76827	1.26431
			3.77327	1.2659
			3.77828	1.26748
			3.78328	1.26907
			3.78829	1.27065
			3.79329	1.27223
			3.7983	1.27382
			3.8033	1.2754
			3.80831	1.27699
			3.81331	1.27857
			3.81832	1.28015
			3.82332	1.28174
			3.82833	1.28332
			3.83333	1.28491
			3.83834	1.28649
			3.84334	1.28807
			3.84835	1.28966
			3.85335	1.29124
			3.85836	1.29283
			3.86336	1.29441
			3.86837	1.29599
			3.87337	1.29758
			3.87838	1.29916
			3.88338	1.30075
			3.88839	1.30233
			3.89339	1.30392
			3.8984	1.3055
			3.9034	1.30708
			3.90841	1.30867
			3.91341	1.31025
			3.91842	1.31184
			3.92342	1.31342
			3.92843	1.315
			3.93343	1.31659
			3.93844	1.31817
			3.94344	1.31976
			3.94845	1.32134
			3.95345	1.32292
			3.95846	1.32451
			3.96346	1.32609
			3.96847	1.32768
			3.97347	1.32926
			3.97848	1.33084
			3.98348	1.33243
			3.98849	1.33401
			3.99349	1.3356
			3.9985	1.33718
			4.0035	1.33876
			4.00851	1.34035
			4.01351	1.34193
			4.01852	1.34352
			4.02352	1.3451
			4.02853	1.34669
			4.03353	1.34827
			4.03854	1.34985
			4.04354	1.35144
			4.04855	1.35302
			4.05355	1.35461
			4.05856	1.35619
			4.06356	1.35777
			4.06857	1.35936
			4.07357	1.36094
			4.07858	1.36253
			4.08358	1.36411
			4.08859	1.36569
			4.09359	1.36728
			4.0986	1.36886
			4.1036	1.37045
			4.10861	1.37203
			4.11361	1.37361
			4.11862	1.3752
			4.12362	1.37678
			4.12863	1.37837
			4.13363	1.37995
			4.13864	1.38153
			4.14364	1.38312
			4.14865	1.3847
			4.15365	1.38629
			4.15866	1.38787
			4.16366	1.38946
			4.16867	1.39104
			4.17367	1.39262
			4.17868	1.39421
			4.18368	1.39579
			4.18869	1.39738
			4.19369	1.39896
			4.1987	1.40054
			4.2037	1.40213
			4.20871	1.40371
			4.21371	1.4053
			4.21872	1.40688
			4.22372	1.40846
			4.22873	1.41005
			4.23373	1.41163
			4.23874	1.41322
			4.24374	1.4148
			4.24875	1.41638
			4.25375	1.41797
			4.25876	1.41955
			4.26376	1.42114
			4.26877	1.42272
			4.27377	1.4243
			4.27878	1.42589
			4.28378	1.42747
			4.28879	1.42906
			4.29379	1.43064
			4.2988	1.43223
			4.3038	1.43381
			4.30881	1.43539
			4.31381	1.43698
			4.31882	1.43856
			4.32382	1.44015
			4.32883	1.44173
			4.33383	1.44331
			4.33884	1.4449
			4.34384	1.44648
			4.34885	1.44807
			4.35385	1.44965
			4.35886	1.45123
			4.36386	1.45282
			4.36887	1.4544
			4.37387	1.45599
			4.37888	1.45757
			4.38388	1.45915
			4.38889	1.46074
			4.39389	1.46232
			4.3989	1.46391
			4.4039	1.46549
			4.40891	1.46707
			4.41391	1.46866
			4.41892	1.47024
			4.42392	1.47183
			4.42893	1.47341
			4.43393	1.475
			4.43894	1.47658
			4.44394	1.47816
			4.44895	1.47975
			4.45395	1.48133
			4.45896	1.48292
			4.46396	1.4845
			4.46897	1.48608
			4.47397	1.48767
			4.47898	1.48925
			4.48398	1.49084
			4.48899	1.49242
			4.49399	1.494
			4.499	1.49559
			4.504	1.49717
			4.50901	1.49876
			4.51401	1.50034
			4.51902	1.50192
			4.52402	1.50351
			4.52903	1.50509
			4.53403	1.50668
			4.53904	1.50826
			4.54404	1.50984
			4.54905	1.51143
			4.55405	1.51301
			4.55906	1.5146
			4.56406	1.51618
			4.56907	1.51777
			4.57407	1.51935
			4.57908	1.52093
			4.58408	1.52252
			4.58909	1.5241
			4.59409	1.52569
			4.5991	1.52727
			4.6041	1.52885
			4.60911	1.53044
			4.61411	1.53202
			4.61912	1.53361
			4.62412	1.53519
			4.62913	1.53677
			4.63413	1.53836
			4.63914	1.53994
			4.64414	1.54153
			4.64915	1.54311
			4.65415	1.54469
			4.65916	1.54628
			4.66416	1.54786
			4.66917	1.54945
			4.67417	1.55103
			4.67918	1.55261
			4.68418	1.5542
			4.68919	1.55578
			4.69419	1.55737
			4.6992	1.55895
			4.7042	1.56053
			4.70921	1.56212
			4.71421	1.5637
			4.71922	1.56529
			4.72422	1.56687
			4.72923	1.56846
			4.73423	1.57004
			4.73924	1.57162
			4.74424	1.57321
			4.74925	1.57479
			4.75425	1.57638
			4.75926	1.57796
			4.76426	1.57954
			4.76927	1.58113
			4.77427	1.58271
			4.77928	1.5843
			4.78428	1.58588
			4.78929	1.58746
			4.79429	1.58905
			4.7993	1.59063
			4.8043	1.59222
			4.80931	1.5938
			4.81431	1.59538
			4.81932	1.59697
			4.82432	1.59855
			4.82933	1.60014
			4.83433	1.60172
			4.83934	1.6033
			4.84434	1.60489
			4.84935	1.60647
			4.85435	1.60806
			4.85936	1.60964
			4.86436	1.61123
			4.86937	1.61281
			4.87437	1.61439
			4.87938	1.61598
			4.88438	1.61756
			4.88939	1.61915
			4.89439	1.62073
			4.8994	1.62231
			4.9044	1.6239
			4.90941	1.62548
			4.91441	1.62707
			4.91942	1.62865
			4.92442	1.63023
			4.92943	1.63182
			4.93443	1.6334
			4.93944	1.63499
			4.94444	1.63657
			4.94945	1.63815
			4.95445	1.63974
			4.95946	1.64132
			4.96446	1.64291
			4.96947	1.64449
			4.97447	1.64607
			4.97948	1.64766
			4.98448	1.64924
			4.98949	1.65083
			4.99449	1.65241
			4.9995	1.654
			5.0045	1.65558
			5.00951	1.65716
			5.01451	1.65875
			5.01952	1.66033
			5.02452	1.66192
			5.02953	1.6635
			5.03453	1.66508
			5.03954	1.66667
			5.04454	1.66825
			5.04955	1.66984
			5.05455	1.67142
			5.05956	1.673
			5.06456	1.67459
			5.06957	1.67617
			5.07457	1.67776
			5.07958	1.67934
			5.08458	1.68092
			5.08959	1.68251
			5.09459	1.68409
			5.0996	1.68568
			5.1046	1.68726
			5.10961	1.68884
			5.11461	1.69043
			5.11962	1.69201
			5.12462	1.6936
			5.12963	1.69518
			5.13463	1.69677
			5.13964	1.69835
			5.14464	1.69993
			5.14965	1.70152
			5.15465	1.7031
			5.15966	1.70469
			5.16466	1.70627
			5.16967	1.70785
			5.17467	1.70944
			5.17968	1.71102
			5.18468	1.71261
			5.18969	1.71419
			5.19469	1.71577
			5.1997	1.71736
			5.2047	1.71894
			5.20971	1.72053
			5.21471	1.72211
			5.21972	1.72369
			5.22472	1.72528
			5.22973	1.72686
			5.23473	1.72845
			5.23974	1.73003
			5.24474	1.73161
			5.24975	1.7332
			5.25475	1.73478
			5.25976	1.73637
			5.26476	1.73795
			5.26977	1.73954
			5.27477	1.74112
			5.27978	1.7427
			5.28478	1.74429
			5.28979	1.74587
			5.29479	1.74746
			5.2998	1.74904
			5.3048	1.75062
			5.30981	1.75221
			5.31481	1.75379
			5.31982	1.75538
			5.32482	1.75696
			5.32983	1.75854
			5.33483	1.76013
			5.33984	1.76171
			5.34484	1.7633
			5.34985	1.76488
			5.35485	1.76646
			5.35986	1.76805
			5.36486	1.76963
			5.36987	1.77122
			5.37487	1.7728
			5.37988	1.77438
			5.38488	1.77597
			5.38989	1.77755
			5.39489	1.77914
			5.3999	1.78072
			5.4049	1.78231
			5.40991	1.78389
			5.41491	1.78547
			5.41992	1.78706
			5.42492	1.78864
			5.42993	1.79023
			5.43493	1.79181
			5.43994	1.79339
			5.44494	1.79498
			5.44995	1.79656
			5.45495	1.79815
			5.45996	1.79973
			5.46496	1.80131
			5.46997	1.8029
			5.47497	1.80448
			5.47998	1.80607
			5.48498	1.80765
			5.48999	1.80923
			5.49499	1.81082
			5.5	1.8124

## Sheet: Fig. 2c
Fig. 2c
Retention time (min)	0.5 h	1 h	1.5 h	2 h	2.5 h	3.5 h	5.5 h
11	-0.01255	-0.0034	-0.03234	-0.0117	-0.0366	-0.01681	0.03468
11.0167	-0.01255	-0.0034	-0.02766	-0.0117	-0.0366	-0.01681	0.03468
11.0333	-0.01255	-0.0034	-0.03234	-0.00702	-0.0366	-0.01681	0.03468
11.05	-0.01255	-0.0034	-0.03234	-0.00702	-0.0366	-0.01681	0.03468
11.0667	-0.01255	-0.0034	-0.03234	-0.00702	-0.0366	-0.01681	0.03468
11.0833	-0.00787	-0.0034	-0.03234	-0.0117	-0.0366	-0.01681	0.03468
11.1	-0.00787	-0.0034	-0.03234	-0.0117	-0.0366	-0.01681	0.03468
11.1167	-0.00787	-0.0034	-0.02766	-0.00702	-0.03191	-0.01681	0.03468
11.1333	-0.00787	-0.0034	-0.02766	-0.00702	-0.03191	-0.01681	0.03468
11.15	-0.01255	-0.00809	-0.02766	-0.00702	-0.03191	-0.01681	0.03468
11.1667	-0.00787	-0.00809	-0.02766	-0.00702	-0.0366	-0.01681	0.03468
11.1833	-0.00787	-0.0034	-0.02766	-0.0117	-0.0366	-0.01681	0.03936
11.2	-0.00787	-0.0034	-0.02766	-0.0117	-0.0366	-0.01681	0.03936
11.2167	-0.00787	-0.0034	-0.02766	-0.00702	-0.0366	-0.01681	0.03936
11.2333	-0.00787	-0.0034	-0.02766	-0.00702	-0.0366	-0.01681	0.03468
11.25	-0.00787	-0.0034	-0.02766	-0.00702	-0.0366	-0.01681	0.03468
11.2667	-0.00787	-0.0034	-0.02766	-0.00702	-0.0366	-0.01681	0.03468
11.2833	-0.00319	-0.0034	-0.02766	-0.00702	-0.0366	-0.01681	0.03468
11.3	-0.00319	-0.0034	-0.02766	-0.00702	-0.0366	-0.01681	0.03468
11.3167	-0.00319	0.00128	-0.02298	-0.00702	-0.03191	-0.01681	0.03468
11.3333	-0.00319	-0.0034	-0.02298	-0.00702	-0.03191	-0.01681	0.03468
11.35	-0.00319	-0.0034	-0.02298	-0.00702	-0.0366	-0.01681	0.03468
11.3667	-0.00319	-0.0034	-0.02298	-0.00702	-0.0366	-0.01681	0.03468
11.3833	-0.00319	0.00128	-0.02298	-0.00702	-0.0366	-0.01681	0.03468
11.4	-0.00319	0.00596	-0.02298	-0.00702	-0.0366	-0.01681	0.03936
11.4167	-0.00319	0.00596	-0.02298	-0.00234	-0.0366	-0.01681	0.03468
11.4333	-0.00319	0.00128	-0.02298	-0.00234	-0.0366	-0.01681	0.03468
11.45	-0.00319	0.00128	-0.02298	-0.00234	-0.0366	-0.01681	0.03936
11.4667	-0.00319	0.00128	-0.02766	-0.00234	-0.0366	-0.01681	0.03936
11.4833	-0.00319	0.00128	-0.02766	-0.00234	-0.0366	-0.01681	0.03936
11.5	0.00149	0.00596	-0.02298	-0.00234	-0.03191	-0.01681	0.03468
11.5167	0.00149	0.00596	-0.02298	-0.00234	-0.03191	-0.01213	0.03468
11.5333	0.00149	0.00596	-0.02298	-0.00234	-0.03191	-0.01213	0.03468
11.55	0.00149	0.00128	-0.02298	-0.00234	-0.03191	-0.01213	0.03468
11.5667	0.00149	0.00128	-0.02298	-0.00234	-0.03191	-0.01213	0.03936
11.5833	0.00149	0.00596	-0.02298	-0.00234	-0.03191	-0.01213	0.03936
11.6	0.00149	0.00596	-0.02298	-0.00234	-0.03191	-0.01213	0.03936
11.6167	0.00149	0.01064	-0.02298	0.00234	-0.03191	-0.01213	0.03936
11.6333	0.00149	0.00596	-0.02298	0.00234	-0.03191	-0.00745	0.03936
11.65	0.00149	0.00596	-0.02298	0.00234	-0.03191	-0.00745	0.03936
11.6667	0.00149	0.00596	-0.02298	0.00234	-0.03191	-0.01213	0.04404
11.6833	0.00617	0.00596	-0.02298	0.00234	-0.03191	-0.01213	0.04404
11.7	0.00617	0.00596	-0.02298	0.00234	-0.02723	-0.01213	0.04404
11.7167	0.00617	0.00596	-0.02298	0.00234	-0.02723	-0.00745	0.04404
11.7333	0.00617	0.00596	-0.02298	0.00234	-0.02723	-0.00277	0.04404
11.75	0.00617	0.00596	-0.02298	0.00234	-0.02723	-0.00277	0.04404
11.7667	0.00617	0.00596	-0.0183	0.00234	-0.02723	-0.00277	0.04872
11.7833	0.00617	0.00596	-0.02298	0.00234	-0.02723	-0.00277	0.04872
11.8	0.00617	0.01064	-0.02298	0.00234	-0.02723	-0.00277	0.04872
11.8167	0.00617	0.01064	-0.0183	0.00234	-0.02723	-0.00277	0.0534
11.8333	0.00617	0.00596	-0.0183	0.00702	-0.02723	0.00192	0.0534
11.85	0.00617	0.00596	-0.02298	0.00702	-0.02723	0.00192	0.0534
11.8667	0.00617	0.00596	-0.02298	0.00702	-0.02723	0.00192	0.05808
11.8833	0.01085	0.00596	-0.02298	0.00234	-0.02723	0.00192	0.05808
11.9	0.01085	0.01064	-0.02298	0.00234	-0.02255	0.00192	0.06277
11.9167	0.01085	0.01064	-0.0183	0.00234	-0.02255	0.01128	0.06277
11.9333	0.01085	0.00596	-0.0183	0.00234	-0.01787	0.01128	0.06277
11.95	0.01085	0.00596	-0.0183	0.00234	-0.02255	0.01128	0.06745
11.9667	0.01085	0.00596	-0.0183	0.00234	-0.02255	0.01596	0.07213
11.9833	0.01085	0.01064	-0.0183	0.00234	-0.02255	0.01596	0.07681
12	0.01085	0.01064	-0.0183	0.00234	-0.01787	0.01596	0.08149
12.0167	0.01085	0.01064	-0.0183	0.00702	-0.01787	0.02064	0.08617
12.0333	0.01085	0.01064	-0.0183	0.00702	-0.01787	0.02064	0.08617
12.05	0.01085	0.01064	-0.0183	0.00702	-0.01787	0.02532	0.09553
12.0667	0.01085	0.01064	-0.0183	0.00702	-0.01787	0.02532	0.10021
12.0833	0.01085	0.01064	-0.0183	0.00702	-0.01787	0.03	0.10957
12.1	0.01085	0.01064	-0.0183	0.00702	-0.01319	0.03	0.11426
12.1167	0.01085	0.01064	-0.0183	0.00702	-0.01319	0.03468	0.12362
12.1333	0.01085	0.01064	-0.01362	0.00702	-0.01319	0.04404	0.13298
12.15	0.01085	0.01064	-0.01362	0.00702	-0.00851	0.04404	0.14702
12.1667	0.01085	0.01064	-0.01362	0.00702	-0.00851	0.04872	0.16106
12.1833	0.01085	0.01064	-0.01362	0.00702	-0.00851	0.0534	0.17511
12.2	0.01085	0.01532	-0.01362	0.00702	-0.00851	0.05808	0.18915
12.2167	0.01085	0.01532	-0.01362	0.0117	-0.00383	0.06277	0.20319
12.2333	0.01085	0.01532	-0.01362	0.0117	-0.00383	0.06745	0.22192
12.25	0.01085	0.01064	-0.01362	0.0117	-0.00383	0.07681	0.24064
12.2667	0.01553	0.01064	-0.01362	0.0117	-0.00383	0.08149	0.25936
12.2833	0.01553	0.01532	-0.01362	0.0117	0.000851	0.09085	0.28277
12.3	0.01553	0.01532	-0.01362	0.0117	0.00553	0.10021	0.31085
12.3167	0.01553	0.01532	-0.00894	0.01638	0.01021	0.11426	0.33426
12.3333	0.01553	0.01532	-0.00894	0.01638	0.01489	0.1283	0.36702
12.35	0.01085	0.01064	-0.00894	0.01638	0.01957	0.13766	0.40447
12.3667	0.01553	0.01064	-0.00894	0.01638	0.02425	0.1517	0.44192
12.3833	0.01085	0.01532	-0.00894	0.02106	0.02894	0.16575	0.47936
12.4	0.01085	0.01532	-0.00894	0.02574	0.03362	0.18447	0.52617
12.4167	0.01085	0.01532	-0.00894	0.03043	0.04298	0.20319	0.57298
12.4333	0.01085	0.01532	-0.00894	0.03043	0.04766	0.2266	0.62447
12.45	0.01085	0.01532	-0.00894	0.03511	0.05702	0.25	0.68532
12.4667	0.01553	0.01532	-0.00894	0.03979	0.07106	0.2734	0.74617
12.4833	0.01553	0.01532	-0.00894	0.03979	0.08043	0.30149	0.8117
12.5	0.01553	0.01532	-0.00426	0.04915	0.09447	0.32957	0.88191
12.5167	0.01553	0.01064	0.00043	0.05383	0.10851	0.36702	0.95681
12.5333	0.01553	0.01064	0.00043	0.05851	0.12723	0.40447	1.04106
12.55	0.01553	0.01064	0.00043	0.06787	0.14128	0.44192	1.13
12.5667	0.01553	0.01064	0.00511	0.07255	0.16	0.48404	1.22362
12.5833	0.01553	0.01532	0.00511	0.08191	0.1834	0.53085	1.3266
12.6	0.01085	0.01532	0.00511	0.09596	0.20681	0.58234	1.43426
12.6167	0.01085	0.01532	0.00979	0.10532	0.23021	0.63383	1.5466
12.6333	0.01085	0.01532	0.01447	0.11936	0.25362	0.69	1.6683
12.65	0.01085	0.01532	0.01447	0.12872	0.2817	0.75553	1.79936
12.6667	0.01553	0.01532	0.01915	0.14277	0.31447	0.82106	1.93511
12.6833	0.01553	0.01532	0.02383	0.16149	0.34723	0.89128	2.08021
12.7	0.01553	0.01532	0.02851	0.18021	0.38936	0.96617	2.23
12.7167	0.01553	0.01532	0.03319	0.19894	0.42681	1.05043	2.38915
12.7333	0.01553	0.01532	0.04255	0.21766	0.46894	1.13468	2.55298
12.75	0.01553	0.01532	0.04723	0.24106	0.51574	1.2283	2.73085
12.7667	0.01553	0.02	0.05191	0.26447	0.56255	1.32191	2.9134
12.7833	0.01553	0.02	0.06128	0.28787	0.61872	1.42489	3.10064
12.8	0.01553	0.02	0.07064	0.32064	0.67021	1.53255	3.29723
12.8167	0.01553	0.02468	0.08	0.3534	0.73106	1.64957	3.50319
12.8333	0.01085	0.02	0.08468	0.38617	0.79191	1.7666	3.71851
12.85	0.01553	0.02468	0.09404	0.41894	0.85745	1.89298	3.93851
12.8667	0.01553	0.02468	0.10808	0.45638	0.93234	2.02404	4.16319
12.8833	0.01553	0.02468	0.12213	0.49851	1.00723	2.15979	4.39723
12.9	0.01553	0.02936	0.13617	0.54064	1.08681	2.30489	4.63596
12.9167	0.01553	0.02936	0.15021	0.58277	1.17106	2.45936	4.87936
12.9333	0.01553	0.02936	0.16426	0.62957	1.26	2.61383	5.13213
12.95	0.01553	0.03404	0.18298	0.68106	1.35362	2.77766	5.38957
12.9667	0.01553	0.03404	0.19702	0.73723	1.44723	2.94617	5.6517
12.9833	0.02021	0.03872	0.22043	0.7934	1.55021	3.11936	5.92319
13	0.02021	0.0434	0.23915	0.85894	1.65787	3.30192	6.19936
13.0167	0.02021	0.04809	0.26255	0.91979	1.77021	3.48915	6.48021
13.0333	0.01553	0.04809	0.28596	0.99	1.88255	3.67638	6.76106
13.05	0.02021	0.05277	0.30936	1.06021	1.99957	3.87298	7.04192
13.0667	0.02021	0.05745	0.33277	1.13511	2.12596	4.07426	7.32745
13.0833	0.02021	0.06213	0.36553	1.21468	2.25702	4.28021	7.61766
13.1	0.02021	0.06681	0.3983	1.29426	2.39277	4.49085	7.90787
13.1167	0.02021	0.07149	0.43106	1.37851	2.53319	4.71085	8.20277
13.1333	0.02021	0.07149	0.46383	1.46745	2.6783	4.93085	8.49766
13.15	0.02021	0.08085	0.50128	1.56106	2.82809	5.15553	8.78787
13.1667	0.02489	0.09021	0.53872	1.65468	2.98255	5.38489	9.08277
13.1833	0.02489	0.09957	0.57617	1.75766	3.13702	5.61426	9.37298
13.2	0.02489	0.10426	0.6183	1.86064	3.30085	5.85298	9.66787
13.2167	0.02021	0.11362	0.66511	1.9683	3.46468	6.08702	9.9534
13.2333	0.02021	0.1183	0.71191	2.08064	3.63319	6.33043	10.2436
13.25	0.02489	0.12766	0.75872	2.19766	3.80638	6.56915	10.5245
13.2667	0.02489	0.13702	0.80553	2.31468	3.97957	6.81255	10.8006
13.2833	0.02489	0.15106	0.8617	2.43638	4.16213	7.05596	11.0768
13.3	0.02489	0.16043	0.92255	2.56277	4.34468	7.29936	11.3436
13.3167	0.02489	0.16979	0.97872	2.69383	4.53192	7.54745	11.6058
13.3333	0.02489	0.18383	1.03957	2.82489	4.72383	7.79553	11.8632
13.35	0.02489	0.19787	1.10511	2.96064	4.91575	8.03894	12.116
13.3667	0.02957	0.21191	1.16596	3.09638	5.10766	8.28234	12.3594
13.3833	0.02957	0.22596	1.23617	3.24149	5.30426	8.53043	12.5981
13.4	0.02957	0.24468	1.30638	3.3866	5.50085	8.76915	12.8275
13.4167	0.02957	0.25872	1.38128	3.53638	5.69745	9.00787	13.0428
13.4333	0.02957	0.27277	1.45617	3.68617	5.89872	9.2466	13.2534
13.45	0.02957	0.29149	1.53106	3.84064	6.09532	9.47596	13.4547
13.4667	0.02957	0.31021	1.61064	3.99511	6.2966	9.70532	13.6419
13.4833	0.03426	0.33362	1.69489	4.14957	6.49787	9.93	13.8245
13.5	0.03426	0.35234	1.77915	4.30872	6.69915	10.15	13.9883
13.5167	0.03426	0.37574	1.86809	4.46787	6.90043	10.3653	14.1474
13.5333	0.03426	0.39915	1.95702	4.62702	7.1017	10.5806	14.2926
13.55	0.03426	0.42255	2.05064	4.79085	7.2983	10.7819	14.4283
13.5667	0.03426	0.44596	2.14426	4.95468	7.49489	10.9832	14.55
13.5833	0.03426	0.47404	2.23787	5.11851	7.68681	11.1751	14.6623
13.6	0.03426	0.50213	2.33617	5.28234	7.87872	11.3623	14.7606
13.6167	0.02957	0.53021	2.43447	5.45085	8.07064	11.5402	14.8449
13.6333	0.03426	0.5583	2.53277	5.61468	8.25319	11.7087	14.9198
13.65	0.03894	0.59106	2.63575	5.77851	8.43575	11.8679	14.976
13.6667	0.03894	0.62383	2.73872	5.94234	8.6183	12.0177	15.0274
13.6833	0.03894	0.6566	2.84638	6.10617	8.79149	12.1628	15.0602
13.7	0.03894	0.68936	2.95404	6.27	8.96468	12.3032	15.0789
13.7167	0.03894	0.72213	3.0617	6.42915	9.13319	12.4296	15.0883
13.7333	0.03894	0.75957	3.17404	6.5883	9.29234	12.5466	15.0883
13.75	0.03894	0.79702	3.2817	6.74277	9.45149	12.6589	15.0743
13.7667	0.03894	0.83915	3.39404	6.89723	9.60128	12.7572	15.0415
13.7833	0.04362	0.8766	3.50638	7.0517	9.74638	12.8462	15.004
13.8	0.04362	0.91872	3.61872	7.20617	9.88681	12.9257	14.9479
13.8167	0.04362	0.96085	3.73106	7.35128	10.0179	12.9913	14.8823
13.8333	0.04362	1.00298	3.8434	7.49638	10.1396	13.0521	14.8074
13.85	0.04362	1.04979	3.95106	7.63681	10.2613	13.0989	14.7185
13.8667	0.0483	1.09191	4.0634	7.77255	10.3736	13.1364	14.6202
13.8833	0.0483	1.13872	4.17574	7.90362	10.4813	13.1645	14.5125
13.9	0.0483	1.19021	4.29277	8.03468	10.5796	13.1832	14.3909
13.9167	0.0483	1.23702	4.40043	8.15638	10.6732	13.1926	14.2645
13.9333	0.05298	1.28383	4.51277	8.27809	10.7575	13.1926	14.1287
13.95	0.05298	1.33532	4.62511	8.39043	10.8323	13.1785	13.9836
13.9667	0.05298	1.38681	4.73277	8.50277	10.8979	13.1551	13.8292
13.9833	0.05766	1.44298	4.84043	8.61043	10.9587	13.1223	13.6606
14	0.05766	1.49447	4.94809	8.70872	11.0149	13.0802	13.4875
14.0167	0.05766	1.55064	5.05106	8.80702	11.057	13.0334	13.3096
14.0333	0.05766	1.60213	5.15404	8.89128	11.0945	12.9726	13.1223
14.05	0.06234	1.6583	5.25234	8.97553	11.1226	12.9023	12.9304
14.0667	0.06702	1.71447	5.35064	9.05511	11.1413	12.8228	12.7338
14.0833	0.06702	1.77064	5.44894	9.12532	11.1553	12.7385	12.5279
14.1	0.0717	1.82681	5.54723	9.19085	11.1647	12.6496	12.3219
14.1167	0.0717	1.88298	5.64085	9.2517	11.16	12.5513	12.1113
14.1333	0.07638	1.93915	5.72979	9.30319	11.1506	12.4389	11.896
14.15	0.07638	2	5.81404	9.35468	11.1319	12.3219	11.676
14.1667	0.07638	2.06085	5.8983	9.39213	11.1085	12.1955	11.4513
14.1833	0.08106	2.1217	5.98255	9.42957	11.0757	12.0645	11.2266
14.2	0.08106	2.17787	6.06213	9.46234	11.0336	11.9287	10.9925
14.2167	0.08106	2.23872	6.13702	9.48575	10.9868	11.7883	10.7632
14.2333	0.08574	2.29957	6.20723	9.50447	10.9353	11.6432	10.5338
14.25	0.09043	2.35575	6.27277	9.51383	10.8745	11.4887	10.2998
14.2667	0.09511	2.4166	6.3383	9.51851	10.8136	11.3296	10.0657
14.2833	0.09979	2.47745	6.40383	9.51851	10.7434	11.1704	9.8317
14.3	0.09979	2.53362	6.46468	9.50915	10.6638	11.0066	9.60234
14.3167	0.10447	2.59447	6.52085	9.49979	10.5796	10.8334	9.3683
14.3333	0.10447	2.65064	6.57234	9.48106	10.4906	10.6602	9.14362
14.35	0.10915	2.71149	6.61915	9.45298	10.3923	10.4823	8.91426
14.3667	0.11383	2.76766	6.66128	9.42489	10.294	10.2998	8.68489
14.3833	0.11851	2.82851	6.7034	9.39213	10.1864	10.1172	8.45553
14.4	0.12319	2.88468	6.74085	9.35468	10.0787	9.93468	8.22617
14.4167	0.12319	2.94085	6.77362	9.30787	9.96638	9.75213	8.00617
14.4333	0.12787	2.99234	6.8017	9.25638	9.84468	9.56489	7.78617
14.45	0.13723	3.04851	6.82511	9.20021	9.72298	9.37298	7.56617
14.4667	0.14191	3.10468	6.84851	9.14404	9.60128	9.18575	7.35553
14.4833	0.14191	3.15617	6.86723	9.07851	9.47489	8.99851	7.14021
14.5	0.1466	3.20766	6.88128	9.01298	9.34383	8.81128	6.92957
14.5167	0.15128	3.25915	6.89064	8.93809	9.20809	8.61936	6.7283
14.5333	0.15596	3.30596	6.9	8.85851	9.07234	8.42745	6.5317
14.55	0.16064	3.35745	6.9	8.77894	8.93192	8.23553	6.33511
14.5667	0.16532	3.40426	6.9	8.69468	8.79149	8.0483	6.13851
14.5833	0.17	3.45575	6.89532	8.61043	8.64638	7.86106	5.95128
14.6	0.17468	3.49787	6.88596	8.52149	8.50596	7.67383	5.76404
14.6167	0.17936	3.54468	6.8766	8.42787	8.35617	7.49128	5.57681
14.6333	0.18872	3.58681	6.85787	8.32957	8.21106	7.30404	5.40362
14.65	0.19809	3.62426	6.83915	8.2266	8.06128	7.12149	5.22575
14.6667	0.20277	3.66638	6.82042	8.12362	7.91617	6.93894	5.05723
14.6833	0.20745	3.70383	6.79702	8.02064	7.76638	6.76575	4.88872
14.7	0.21213	3.74128	6.76894	7.91766	7.6166	6.59255	4.72489
14.7167	0.22149	3.77872	6.74085	7.80532	7.46681	6.41468	4.57043
14.7333	0.23085	3.81149	6.70808	7.69298	7.31702	6.24617	4.42064
14.75	0.23553	3.84426	6.67064	7.58064	7.16723	6.07298	4.27553
14.7667	0.24021	3.87702	6.63319	7.47298	7.01745	5.90915	4.13043
14.7833	0.24489	3.90511	6.59106	7.36064	6.86766	5.74532	3.98532
14.8	0.25426	3.93319	6.54426	7.24362	6.71787	5.58149	3.84489
14.8167	0.26362	3.96128	6.49745	7.1266	6.57277	5.42234	3.71383
14.8333	0.2683	3.98468	6.44596	7.00957	6.42766	5.26787	3.58277
14.85	0.27766	4.00809	6.39447	6.88787	6.28255	5.11809	3.46106
14.8667	0.28702	4.03149	6.34298	6.77085	6.14213	4.9683	3.33936
14.8833	0.2917	4.05021	6.28681	6.65383	6.0017	4.82319	3.22234
14.9	0.30106	4.06426	6.23064	6.53213	5.8566	4.68277	3.10532
14.9167	0.31043	4.0783	6.17447	6.41511	5.71617	4.54234	2.99766
14.9333	0.31979	4.09702	6.10894	6.2934	5.58043	4.4066	2.89468
14.95	0.32447	4.11106	6.04808	6.1717	5.44	4.27085	2.7917
14.9667	0.33383	4.12043	5.98255	6.05468	5.30894	4.13511	2.68872
14.9833	0.34319	4.13447	5.91702	5.94234	5.17319	4.00872	2.59511
15	0.34787	4.13915	5.84681	5.82532	5.04681	3.88702	2.50149
15.0167	0.35723	4.14851	5.78128	5.70362	4.91575	3.76532	2.40787
15.0333	0.3666	4.15319	5.70638	5.5866	4.78936	3.64362	2.32362
15.05	0.37596	4.15319	5.63617	5.46957	4.66298	3.53128	2.23936
15.0667	0.38532	4.15787	5.56596	5.35723	4.54596	3.41426	2.15511
15.0833	0.39468	4.15787	5.49574	5.24021	4.42426	3.31128	2.08021
15.1	0.40404	4.15319	5.42085	5.12787	4.30723	3.20362	2.00064
15.1167	0.4134	4.14851	5.34596	5.01553	4.19021	3.10064	1.93043
15.1333	0.42277	4.14851	5.26638	4.90319	4.07319	2.99766	1.86489
15.15	0.43213	4.14383	5.19149	4.79553	3.96085	2.89936	1.79936
15.1667	0.44149	4.13447	5.1166	4.68787	3.85319	2.80575	1.72915
15.1833	0.44617	4.12511	5.0417	4.58021	3.74553	2.71213	1.6683
15.2	0.45553	4.11575	4.96213	4.47723	3.63787	2.62319	1.60745
15.2167	0.46489	4.1017	4.88723	4.36957	3.53489	2.53426	1.5466
15.2333	0.47426	4.08766	4.80766	4.2666	3.43192	2.45	1.49043
15.25	0.4883	4.07362	4.72808	4.16362	3.3383	2.36574	1.43894
15.2667	0.49766	4.05957	4.65319	4.06532	3.24468	2.29085	1.38745
15.2833	0.50702	4.04085	4.5783	3.9717	3.15106	2.21596	1.33596
15.3	0.51638	4.02213	4.5034	3.8734	3.06213	2.14106	1.28447
15.3167	0.52574	4.0034	4.42383	3.77511	2.96851	2.07085	1.24234
15.3333	0.53511	3.98468	4.34425	3.68149	2.87957	2.00064	1.20021
15.35	0.54447	3.96596	4.26468	3.58787	2.79532	1.93043	1.15809
15.3667	0.55383	3.94255	4.18979	3.49894	2.71106	1.86489	1.11596
15.3833	0.56319	3.91915	4.11489	3.41468	2.63149	1.79936	1.07383
15.4	0.56787	3.89106	4.04	3.32575	2.55192	1.73851	1.03638
15.4167	0.58191	3.86298	3.96511	3.24149	2.47234	1.68234	0.99894
15.4333	0.59128	3.83957	3.89021	3.15723	2.39745	1.62149	0.96617
15.45	0.60532	3.81149	3.81532	3.07298	2.32723	1.56532	0.9334
15.4667	0.61468	3.7834	3.74511	2.9934	2.2617	1.51383	0.90064
15.4833	0.62404	3.75064	3.67021	2.91383	2.19149	1.46234	0.86787
15.5	0.6334	3.72255	3.6	2.83426	2.12596	1.41553	0.83979
15.5167	0.64277	3.68979	3.52511	2.75936	2.05574	1.36872	0.8117
15.5333	0.65213	3.6617	3.45489	2.68447	1.99489	1.32191	0.78362
15.55	0.66149	3.62894	3.38468	2.61426	1.93404	1.27511	0.76021
15.5667	0.67085	3.59617	3.31447	2.54404	1.87319	1.2283	0.73213
15.5833	0.67553	3.5634	3.24426	2.47851	1.81234	1.19085	0.70872
15.6	0.68957	3.53064	3.17872	2.4083	1.75617	1.14872	0.68532
15.6167	0.69894	3.49319	3.10851	2.34277	1.7	1.1066	0.66192
15.6333	0.7083	3.46043	3.04298	2.27723	1.64851	1.07383	0.64319
15.65	0.71766	3.42298	2.97745	2.21638	1.59702	1.0317	0.61979
15.6667	0.72702	3.39021	2.9166	2.15553	1.55021	0.99894	0.60106
15.6833	0.73638	3.35277	2.85575	2.09468	1.5034	0.96617	0.57766
15.7	0.74574	3.31532	2.79021	2.03383	1.45191	0.93809	0.55894
15.7167	0.75511	3.27787	2.72936	1.97766	1.40511	0.90532	0.54489
15.7333	0.76447	3.24043	2.66851	1.92149	1.3583	0.87255	0.53085
15.75	0.77383	3.20298	2.60766	1.87	1.32085	0.84447	0.51213
15.7667	0.77851	3.17021	2.54681	1.81851	1.27872	0.81638	0.49809
15.7833	0.78787	3.12809	2.49064	1.76702	1.2366	0.7883	0.47936
15.8	0.79255	3.09064	2.43447	1.72021	1.19915	0.76489	0.47
15.8167	0.8066	3.05319	2.3783	1.66872	1.15702	0.73681	0.45596
15.8333	0.81596	3.01106	2.32213	1.62191	1.12426	0.7134	0.44192
15.85	0.82532	2.97362	2.26596	1.57511	1.08681	0.69	0.42787
15.8667	0.83	2.93617	2.21915	1.5283	1.05872	0.6666	0.41851
15.8833	0.83936	2.89872	2.16766	1.48617	1.02596	0.64787	0.40447
15.9	0.84404	2.8566	2.11617	1.44404	0.99319	0.62447	0.39511
15.9167	0.8534	2.81915	2.06468	1.40191	0.96043	0.60575	0.38575
15.9333	0.86277	2.7817	2.01319	1.36447	0.92766	0.58702	0.37638
15.95	0.86745	2.74426	1.96638	1.32234	0.89957	0.5683	0.36702
15.9667	0.87681	2.70681	1.91957	1.28957	0.87149	0.54957	0.35766
15.9833	0.88149	2.66936	1.87277	1.25213	0.8434	0.53553	0.3483
16	0.88617	2.62723	1.83064	1.21468	0.82	0.51681	0.33894
16.0167	0.89553	2.58979	1.78383	1.18191	0.79191	0.49809	0.32957
16.0333	0.90489	2.55234	1.7417	1.14447	0.76851	0.48404	0.32489
16.05	0.90957	2.51489	1.69957	1.1117	0.74511	0.47	0.31553
16.0667	0.91426	2.47745	1.66213	1.08362	0.72638	0.45596	0.30617
16.0833	0.91894	2.44	1.62	1.05085	0.70298	0.4466	0.30149
16.1	0.9283	2.39787	1.58255	1.02277	0.67957	0.43255	0.29681
16.1167	0.93298	2.36043	1.54043	0.99	0.66085	0.41851	0.29213
16.1333	0.93766	2.32766	1.50298	0.96191	0.63745	0.40447	0.28745
16.15	0.94234	2.29021	1.46553	0.93851	0.61872	0.39511	0.28277
16.1667	0.94702	2.25745	1.43277	0.91043	0.60468	0.38106	0.2734
16.1833	0.9517	2.22	1.39532	0.88702	0.58596	0.3717	0.26872
16.2	0.95638	2.18723	1.36255	0.86362	0.56723	0.36234	0.26404
16.2167	0.96106	2.14979	1.32511	0.84021	0.54851	0.35298	0.25936
16.2333	0.97043	2.11702	1.29234	0.81213	0.52979	0.33894	0.25468
16.25	0.97511	2.07957	1.26426	0.78872	0.52043	0.32957	0.25
16.2667	0.97979	2.04681	1.23617	0.77	0.50638	0.32489	0.24532
16.2833	0.97979	2.01404	1.2034	0.7466	0.49234	0.31553	0.24064
16.3	0.98447	1.9766	1.17532	0.72787	0.47362	0.31085	0.24064
16.3167	0.98915	1.94383	1.14723	0.70447	0.45957	0.30149	0.24064
16.3333	0.99383	1.91575	1.11447	0.68574	0.45021	0.29213	0.23596
16.35	0.99383	1.88298	1.09106	0.66702	0.43617	0.28277	0.23128
16.3667	0.99851	1.85021	1.06298	0.65298	0.42681	0.27809	0.23128
16.3833	0.99851	1.82213	1.03489	0.63426	0.41277	0.2734	0.2266
16.4	1.00319	1.78936	1.01149	0.62021	0.39872	0.26404	0.2266
16.4167	1.00319	1.7566	0.9834	0.60149	0.38936	0.25936	0.22192
16.4333	1.00787	1.72851	0.96	0.58745	0.38	0.25	0.21723
16.45	1.01255	1.69575	0.9366	0.56872	0.37064	0.24532	0.21255
16.4667	1.01255	1.66766	0.91787	0.55468	0.36128	0.24064	0.21255
16.4833	1.01255	1.63489	0.89447	0.54064	0.35192	0.23596	0.21255
16.5	1.01723	1.60681	0.87106	0.5266	0.33787	0.23128	0.21255
16.5167	1.01723	1.57872	0.85234	0.51255	0.33319	0.22192	0.20787
16.5333	1.01723	1.55064	0.82894	0.49851	0.32383	0.22192	0.20787
16.55	1.01723	1.52723	0.81021	0.48447	0.31447	0.21723	0.20787
16.5667	1.01723	1.49915	0.79149	0.47511	0.30979	0.21255	0.20319
16.5833	1.01723	1.47106	0.76809	0.46574	0.30043	0.20787	0.19851
16.6	1.01723	1.44298	0.74936	0.4517	0.29106	0.20787	0.19851
16.6167	1.02192	1.41957	0.73064	0.44234	0.2817	0.20319	0.19851
16.6333	1.02192	1.39149	0.71191	0.4283	0.27702	0.19383	0.19383
16.65	1.02192	1.36809	0.69319	0.41894	0.26766	0.18915	0.19383
16.6667	1.02192	1.34	0.67915	0.40957	0.26298	0.18915	0.18915
16.6833	1.02192	1.3166	0.66511	0.40021	0.2583	0.18915	0.18915
16.7	1.01723	1.28851	0.64638	0.39085	0.24894	0.18447	0.18915
16.7167	1.01723	1.26511	0.63234	0.38149	0.24425	0.17979	0.18915
16.7333	1.01723	1.24638	0.61362	0.36745	0.23957	0.17511	0.18915
16.75	1.01723	1.22298	0.60426	0.36277	0.23489	0.17043	0.18915
16.7667	1.01255	1.19957	0.58553	0.3534	0.22553	0.17043	0.18447
16.7833	1.01255	1.17617	0.57149	0.34404	0.22085	0.16575	0.18447
16.8	1.01255	1.15277	0.55745	0.33468	0.21149	0.16106	0.18447
16.8167	1.00787	1.12936	0.5434	0.32532	0.20681	0.15638	0.17979
16.8333	1.00787	1.11064	0.52936	0.32064	0.20681	0.1517	0.17979
16.85	1.00787	1.08723	0.52	0.31128	0.20213	0.1517	0.17511
16.8667	1.00319	1.06851	0.50596	0.3066	0.19745	0.1517	0.17511
16.8833	1.00319	1.04511	0.4966	0.29723	0.19277	0.14702	0.17511
16.9	0.99851	1.02638	0.48255	0.29255	0.18809	0.14702	0.17511
16.9167	0.99851	1.00298	0.47319	0.28319	0.17872	0.14234	0.17511
16.9333	0.99383	0.98894	0.45915	0.27383	0.17872	0.13766	0.17511
16.95	0.98915	0.97021	0.44979	0.26915	0.17404	0.13766	0.17043
16.9667	0.98447	0.95149	0.44043	0.26447	0.16936	0.13766	0.17043
16.9833	0.97979	0.93277	0.42638	0.25979	0.16468	0.13298	0.16575
17	0.97979	0.91404	0.41702	0.25511	0.16	0.1283	0.16575
17.0167	0.97979	0.89532	0.40766	0.25043	0.16	0.1283	0.16575
17.0333	0.97511	0.8766	0.3983	0.24106	0.15532	0.12362	0.16575
17.05	0.97043	0.85787	0.38894	0.23638	0.15532	0.11894	0.16106
17.0667	0.96575	0.83915	0.37957	0.2317	0.15064	0.11894	0.16106
17.0833	0.96106	0.82043	0.37021	0.22702	0.14596	0.11894	0.16106
17.1	0.96106	0.80638	0.36553	0.21766	0.14128	0.11426	0.16106
17.1167	0.95638	0.78766	0.35149	0.21298	0.1366	0.11426	0.16106
17.1333	0.9517	0.7783	0.34681	0.21298	0.1366	0.10957	0.16106
17.15	0.94702	0.76426	0.33745	0.2083	0.13192	0.10957	0.15638
17.1667	0.94234	0.74553	0.32809	0.20362	0.12723	0.10957	0.15638
17.1833	0.93766	0.73149	0.3234	0.19894	0.12723	0.10489	0.1517
17.2	0.93298	0.71745	0.31404	0.19425	0.12255	0.10489	0.1517
17.2167	0.9283	0.7034	0.30468	0.18957	0.12255	0.10021	0.1517
17.2333	0.92362	0.68936	0.3	0.18957	0.12255	0.10021	0.1517
17.25	0.92362	0.67532	0.29532	0.18489	0.11787	0.10021	0.14702
17.2667	0.91894	0.66128	0.29064	0.18489	0.11787	0.10021	0.14702
17.2833	0.90957	0.64723	0.28596	0.18021	0.11319	0.09553	0.14702
17.3	0.90489	0.63319	0.2766	0.17553	0.11319	0.09553	0.14702
17.3167	0.90489	0.62383	0.27191	0.17085	0.10851	0.09553	0.1517
17.3333	0.90021	0.61447	0.26723	0.17085	0.10851	0.09553	0.14702
17.35	0.89553	0.60511	0.26255	0.17085	0.10851	0.09553	0.14702
17.3667	0.88617	0.59106	0.25787	0.17085	0.10851	0.09553	0.14702
17.3833	0.88149	0.5817	0.24851	0.16617	0.10383	0.09553	0.14702
17.4	0.88149	0.56766	0.24383	0.16617	0.10383	0.09085	0.14702
17.4167	0.87681	0.5583	0.23915	0.16149	0.10383	0.09085	0.14234
17.4333	0.87213	0.54894	0.23915	0.16149	0.10383	0.09085	0.14234
17.45	0.86745	0.53957	0.23447	0.16149	0.10383	0.09085	0.14234
17.4667	0.86277	0.52553	0.23447	0.15681	0.10383	0.09085	0.14234
17.4833	0.85809	0.51617	0.22979	0.15681	0.10383	0.09085	0.14234
17.5	0.8534	0.50681	0.22511	0.15213	0.09915	0.09553	0.14702
17.5167	0.8534	0.50213	0.22043	0.15213	0.09915	0.09085	0.14702
17.5333	0.84404	0.49277	0.21574	0.15213	0.09915	0.09085	0.14702
17.55	0.83936	0.48809	0.21574	0.15213	0.09915	0.09085	0.14702
17.5667	0.83468	0.47872	0.21106	0.15213	0.09915	0.09553	0.14234
17.5833	0.83	0.46936	0.20638	0.15213	0.09447	0.09553	0.14234
17.6	0.82532	0.46	0.2017	0.14745	0.09447	0.09085	0.14234
17.6167	0.82064	0.45064	0.19702	0.14745	0.09447	0.09085	0.14234
17.6333	0.81596	0.44596	0.19702	0.14745	0.09447	0.09085	0.14234
17.65	0.81128	0.4366	0.19702	0.14277	0.09447	0.09085	0.14234
17.6667	0.80192	0.42723	0.19234	0.14277	0.09447	0.09553	0.13766
17.6833	0.79723	0.41787	0.18766	0.13809	0.09447	0.09553	0.13766
17.7	0.79255	0.41319	0.18298	0.13809	0.08979	0.09553	0.14234
17.7167	0.78319	0.40383	0.1783	0.1334	0.08979	0.09085	0.13766
17.7333	0.77851	0.39915	0.1783	0.1334	0.08979	0.09085	0.13766
17.75	0.77383	0.39447	0.17362	0.1334	0.08511	0.09085	0.13766
17.7667	0.76447	0.38511	0.17362	0.1334	0.08511	0.09085	0.13298
17.7833	0.75979	0.38043	0.16894	0.12872	0.08043	0.08617	0.13298
17.8	0.75043	0.37106	0.16426	0.12404	0.08043	0.08617	0.13298
17.8167	0.74574	0.3617	0.15957	0.12404	0.08043	0.08149	0.13298
17.8333	0.74106	0.35702	0.15957	0.12404	0.08043	0.08149	0.1283
17.85	0.73638	0.34766	0.15489	0.11936	0.08043	0.08149	0.1283
17.8667	0.72702	0.34298	0.15021	0.11468	0.07574	0.08149	0.12362
17.8833	0.71766	0.33362	0.14553	0.11468	0.07574	0.08149	0.12362
17.9	0.71298	0.32894	0.14085	0.11	0.07106	0.07681	0.12362
17.9167	0.7083	0.32426	0.14085	0.10532	0.07106	0.07681	0.12362
17.9333	0.69894	0.31489	0.13617	0.10532	0.07106	0.07213	0.12362
17.95	0.68957	0.31021	0.13617	0.10532	0.06638	0.07213	0.11894
17.9667	0.68021	0.30553	0.13149	0.10532	0.06638	0.07213	0.11426
17.9833	0.67553	0.29617	0.12681	0.10064	0.0617	0.06745	0.11426
18	0.67085	0.29149	0.12213	0.09596	0.0617	0.06277	0.11426
18.0167	0.66617	0.28681	0.11745	0.09596	0.0617	0.06277	0.10957
18.0333	0.65681	0.27745	0.11745	0.09596	0.0617	0.06277	0.10957
18.05	0.65213	0.27277	0.11745	0.09128	0.05702	0.06277	0.10489
18.0667	0.64745	0.26809	0.11745	0.09128	0.05702	0.06277	0.10489
18.0833	0.63809	0.25872	0.11277	0.0866	0.05702	0.05808	0.10489
18.1	0.6334	0.25404	0.10808	0.0866	0.05234	0.05808	0.10489
18.1167	0.62872	0.25404	0.10808	0.08191	0.05234	0.05808	0.10489
18.1333	0.61936	0.24936	0.1034	0.08191	0.05234	0.0534	0.10489
18.15	0.61468	0.24468	0.1034	0.08191	0.05234	0.0534	0.10021
18.1667	0.60532	0.24	0.09872	0.08191	0.04766	0.0534	0.10021
18.1833	0.60532	0.23532	0.09872	0.07723	0.04766	0.04872	0.10021
18.2	0.60064	0.23064	0.09404	0.07723	0.04766	0.04872	0.10021
18.2167	0.59596	0.23064	0.09404	0.07723	0.04766	0.04404	0.09553
18.2333	0.59128	0.22596	0.09404	0.07723	0.04766	0.04404	0.09553
18.25	0.58191	0.22128	0.09404	0.07723	0.04766	0.04404	0.09553
18.2667	0.57723	0.2166	0.09404	0.07255	0.04766	0.04404	0.09553
18.2833	0.57255	0.21191	0.09404	0.07255	0.04766	0.04404	0.10021
18.3	0.57255	0.21191	0.09404	0.07255	0.04766	0.04404	0.10021
18.3167	0.56787	0.21191	0.08936	0.07255	0.04298	0.04404	0.10021
18.3333	0.56319	0.21191	0.08936	0.07255	0.04766	0.04404	0.10021
18.35	0.55851	0.20723	0.08936	0.07255	0.04766	0.04404	0.10021
18.3667	0.55383	0.20723	0.08936	0.07723	0.04766	0.04404	0.09553
18.3833	0.55383	0.20255	0.08468	0.07723	0.04766	0.04404	0.10021
18.4	0.55383	0.20255	0.08468	0.07723	0.04766	0.04404	0.10021
18.4167	0.54915	0.20255	0.08468	0.07723	0.05234	0.03936	0.10489
18.4333	0.54915	0.20255	0.08936	0.07723	0.05234	0.04404	0.10489
18.45	0.54447	0.19787	0.09404	0.07723	0.05234	0.04404	0.10489
18.4667	0.54447	0.19787	0.09404	0.07723	0.05702	0.04872	0.10489
18.4833	0.54447	0.19787	0.09404	0.08191	0.05702	0.04872	0.10489
18.5	0.53979	0.19787	0.09404	0.08191	0.05702	0.04872	0.10957
18.5167	0.53979	0.19787	0.09404	0.08191	0.05702	0.04872	0.11426
18.5333	0.53979	0.19787	0.09404	0.0866	0.0617	0.04872	0.11426
18.55	0.53979	0.19787	0.09872	0.0866	0.0617	0.0534	0.11426
18.5667	0.53511	0.19787	0.09872	0.09128	0.06638	0.0534	0.11894
18.5833	0.53511	0.19787	0.09872	0.09128	0.06638	0.0534	0.11894
18.6	0.53979	0.19787	0.09872	0.09128	0.06638	0.0534	0.12362
18.6167	0.53979	0.20255	0.09872	0.09596	0.07106	0.0534	0.12362
18.6333	0.53979	0.20255	0.1034	0.09596	0.07106	0.05808	0.12362
18.65	0.53979	0.20255	0.10808	0.10064	0.07574	0.05808	0.12362
18.6667	0.54447	0.20255	0.10808	0.10064	0.07574	0.06277	0.1283
18.6833	0.54447	0.20255	0.10808	0.10064	0.08043	0.06277	0.1283
18.7	0.54447	0.20255	0.11277	0.10064	0.08043	0.06745	0.13298
18.7167	0.54447	0.20255	0.11277	0.10532	0.08043	0.06745	0.13766
18.7333	0.54915	0.20723	0.11745	0.10532	0.08511	0.06745	0.13766
18.75	0.54447	0.20723	0.11745	0.11	0.08511	0.06745	0.13766
18.7667	0.54447	0.20723	0.11745	0.11	0.08511	0.07213	0.13766
18.7833	0.54915	0.20723	0.11745	0.11	0.08979	0.07213	0.14234
18.8	0.55383	0.20723	0.11745	0.11468	0.08979	0.07213	0.14234
18.8167	0.55383	0.20723	0.12213	0.11468	0.08979	0.07213	0.14234
18.8333	0.55851	0.20723	0.12213	0.11468	0.09447	0.07213	0.14234
18.85	0.55851	0.20255	0.12213	0.11468	0.09447	0.07681	0.14234
18.8667	0.55851	0.20255	0.12213	0.11468	0.09447	0.07681	0.14234
18.8833	0.55851	0.20255	0.12213	0.11468	0.09447	0.07681	0.14702
18.9	0.55851	0.20255	0.12213	0.11468	0.09447	0.07681	0.14702
18.9167	0.56319	0.20255	0.12213	0.11468	0.09447	0.07681	0.14702
18.9333	0.55851	0.20255	0.12213	0.11468	0.09447	0.07681	0.14702
18.95	0.55851	0.20255	0.12213	0.11936	0.09447	0.07681	0.14702
18.9667	0.55851	0.19787	0.12213	0.11936	0.09447	0.07681	0.14234
18.9833	0.55851	0.19787	0.11745	0.11468	0.08979	0.07681	0.14702
19	0.55851	0.19319	0.11745	0.11468	0.08979	0.07213	0.14234
19.0167	0.55851	0.19319	0.11277	0.11468	0.08979	0.07213	0.14234
19.0333	0.55851	0.19319	0.11745	0.11468	0.08979	0.07213	0.14234
19.05	0.55851	0.18851	0.11277	0.11	0.08979	0.07213	0.13766
19.0667	0.55383	0.18383	0.11277	0.11	0.08511	0.07213	0.13766
19.0833	0.55383	0.18383	0.10808	0.10532	0.08511	0.06745	0.13766
19.1	0.54915	0.17915	0.10808	0.10532	0.08511	0.06745	0.13766
19.1167	0.54447	0.17915	0.1034	0.10064	0.08043	0.06745	0.13298
19.1333	0.54447	0.17915	0.1034	0.10064	0.08043	0.06277	0.13298
19.15	0.53511	0.17447	0.1034	0.10064	0.07574	0.06277	0.1283
19.1667	0.53511	0.16979	0.09872	0.10064	0.07106	0.06277	0.1283
19.1833	0.53043	0.16511	0.09404	0.09596	0.07106	0.05808	0.1283
19.2	0.53043	0.16511	0.09404	0.09128	0.07106	0.0534	0.12362
19.2167	0.52574	0.16043	0.09404	0.09128	0.07106	0.0534	0.12362
19.2333	0.52106	0.15574	0.09404	0.09128	0.06638	0.0534	0.11894
19.25	0.5117	0.15574	0.08936	0.0866	0.0617	0.04872	0.11426
19.2667	0.50702	0.15106	0.08936	0.0866	0.0617	0.04872	0.11426
19.2833	0.50234	0.14638	0.08468	0.08191	0.05702	0.04872	0.11426
19.3	0.49298	0.14638	0.08468	0.07723	0.05702	0.04404	0.11426
19.3167	0.4883	0.14638	0.08	0.07723	0.05702	0.04404	0.11426
19.3333	0.47894	0.1417	0.08	0.07723	0.05234	0.04404	0.10957
19.35	0.46957	0.13702	0.07532	0.07723	0.05234	0.03936	0.10489
19.3667	0.46489	0.13702	0.07532	0.07255	0.04766	0.03936	0.10489
19.3833	0.46021	0.13234	0.07064	0.07255	0.04766	0.03468	0.10489
19.4	0.45085	0.13234	0.07064	0.06787	0.04766	0.03468	0.10021
19.4167	0.44617	0.12766	0.06596	0.06787	0.04766	0.03	0.10021
19.4333	0.43681	0.12766	0.06596	0.06787	0.04298	0.03	0.09553
19.45	0.42745	0.12298	0.06596	0.06319	0.04298	0.03	0.09553
19.4667	0.41809	0.1183	0.06596	0.06319	0.04298	0.03	0.09553
19.4833	0.40872	0.1183	0.06128	0.05851	0.0383	0.03	0.09553
19.5	0.40404	0.1183	0.06128	0.05851	0.0383	0.03	0.09553
19.5167	0.39468	0.11362	0.0566	0.05851	0.0383	0.02532	0.09085
19.5333	0.38532	0.11362	0.0566	0.05851	0.03362	0.02532	0.09085
19.55	0.37596	0.11362	0.0566	0.05851	0.03362	0.02532	0.08617
19.5667	0.3666	0.10894	0.0566	0.05851	0.03362	0.02532	0.08617
19.5833	0.36191	0.10894	0.05191	0.05383	0.02894	0.02064	0.08617
19.6	0.35255	0.10426	0.04723	0.05383	0.02894	0.02064	0.08617
19.6167	0.34319	0.10426	0.05191	0.05383	0.03362	0.01596	0.08149
19.6333	0.33851	0.09957	0.05191	0.04915	0.02894	0.02064	0.08149
19.65	0.32915	0.09957	0.05191	0.04915	0.02894	0.02064	0.07681
19.6667	0.31979	0.09957	0.04723	0.04915	0.02894	0.02064	0.07681
19.6833	0.31511	0.09489	0.04723	0.04915	0.02894	0.02064	0.08149
19.7	0.30574	0.09957	0.04723	0.04447	0.02425	0.02064	0.08149
19.7167	0.30106	0.09489	0.04723	0.04915	0.02425	0.01596	0.07681
19.7333	0.2917	0.09489	0.04723	0.04447	0.02425	0.01596	0.07681
19.75	0.28234	0.09489	0.04255	0.04915	0.02425	0.01596	0.07681
19.7667	0.27298	0.09021	0.04255	0.04447	0.01957	0.01596	0.07213
19.7833	0.27298	0.09021	0.04255	0.04447	0.01957	0.01596	0.07213
19.8	0.26362	0.09021	0.03787	0.04447	0.01957	0.01596	0.07213
19.8167	0.25894	0.09021	0.04255	0.04447	0.01957	0.01596	0.06745
19.8333	0.24957	0.08553	0.04255	0.04447	0.01957	0.01596	0.06745
19.85	0.24489	0.08553	0.04255	0.04447	0.01957	0.01596	0.06745
19.8667	0.24021	0.08553	0.04255	0.04447	0.01957	0.01596	0.06745
19.8833	0.23553	0.08553	0.04255	0.03979	0.01957	0.01596	0.06745
19.9	0.23085	0.08553	0.03787	0.03979	0.01957	0.01596	0.06745
19.9167	0.22149	0.08553	0.03787	0.03979	0.01957	0.01596	0.06745
19.9333	0.21681	0.08553	0.03787	0.04447	0.01957	0.01596	0.06277
19.95	0.21213	0.08085	0.03787	0.03979	0.01957	0.01596	0.06277
19.9667	0.20745	0.08085	0.03319	0.03979	0.01489	0.01128	0.06277
19.9833	0.20745	0.07617	0.02851	0.03979	0.01489	0.01128	0.06277
20	0.20277	0.07617	0.02851	0.03511	0.01489	0.01128	0.05808
20.0167	0.19809	0.07617	0.03319	0.03511	0.01489	0.01128	0.0534
20.0333	0.1934	0.07617	0.03319	0.03511	0.01489	0.01128	0.0534
20.05	0.18872	0.07149	0.03319	0.03511	0.01021	0.01128	0.0534
20.0667	0.18404	0.07149	0.03319	0.03511	0.01021	0.01128	0.0534
20.0833	0.18404	0.06681	0.03319	0.03043	0.01021	0.01128	0.0534
20.1	0.17936	0.07149	0.02851	0.03043	0.01021	0.0066	0.0534
20.1167	0.17468	0.07149	0.02851	0.03043	0.00553	0.0066	0.0534
20.1333	0.17	0.07149	0.02851	0.03511	0.00553	0.0066	0.0534
20.15	0.17	0.07149	0.02851	0.03043	0.00553	0.0066	0.04872
20.1667	0.17	0.06681	0.02851	0.03043	0.00553	0.0066	0.04872
20.1833	0.17	0.06681	0.02851	0.03043	0.00553	0.0066	0.04872
20.2	0.16532	0.06681	0.02383	0.03043	0.00553	0.0066	0.04872
20.2167	0.16532	0.06681	0.02851	0.03043	0.00553	0.0066	0.04872
20.2333	0.16532	0.06681	0.02851	0.03043	0.00553	0.0066	0.04872
20.25	0.16064	0.06681	0.02851	0.03043	0.00553	0.01128	0.04872
20.2667	0.16064	0.06681	0.02851	0.03043	0.00553	0.01128	0.04872
20.2833	0.16064	0.06681	0.02851	0.03043	0.00553	0.01128	0.0534
20.3	0.15596	0.06681	0.02851	0.02574	0.00553	0.0066	0.0534
20.3167	0.15596	0.06681	0.02851	0.03043	0.00553	0.0066	0.0534
20.3333	0.15128	0.06681	0.02851	0.03043	0.00553	0.0066	0.0534
20.35	0.15128	0.06681	0.02851	0.03043	0.000851	0.0066	0.0534
20.3667	0.15128	0.06213	0.02383	0.03043	0.000851	0.00192	0.0534
20.3833	0.15128	0.06213	0.02383	0.03043	0.000851	0.00192	0.05808
20.4	0.15128	0.06213	0.02383	0.02574	0.000851	-0.00277	0.05808
20.4167	0.1466	0.06213	0.02383	0.03043	0.000851	-0.00277	0.06277
20.4333	0.1466	0.06213	0.02383	0.03043	0.000851	0.00192	0.06745
20.45	0.1466	0.06213	0.02383	0.03043	0.000851	-0.00277	0.06745
20.4667	0.1466	0.06213	0.02851	0.03043	0.000851	-0.00277	0.07681
20.4833	0.1466	0.06213	0.02851	0.03043	0.00553	-0.00277	0.08617
20.5	0.15128	0.07149	0.02851	0.03511	0.00553	-0.00277	0.09553
20.5167	0.15128	0.07617	0.03319	0.03979	0.01021	0.00192	0.10021
20.5333	0.15128	0.07617	0.04255	0.04447	0.01489	0.00192	0.10957
20.55	0.15596	0.08553	0.04723	0.04915	0.01957	0.0066	0.11894
20.5667	0.16064	0.08553	0.05191	0.05851	0.02425	0.01128	0.1283
20.5833	0.17	0.09489	0.0566	0.06319	0.02894	0.01596	0.13766
20.6	0.17468	0.09957	0.06128	0.06787	0.0383	0.02064	0.14702
20.6167	0.17936	0.10426	0.07064	0.07723	0.04766	0.03	0.15638
20.6333	0.18404	0.11362	0.08	0.0866	0.05702	0.03936	0.16575
20.65	0.18872	0.1183	0.08468	0.09128	0.0617	0.04872	0.17511
20.6667	0.1934	0.12298	0.09404	0.10064	0.07106	0.05808	0.18447
20.6833	0.20277	0.13234	0.09872	0.10532	0.07574	0.06745	0.19383
20.7	0.20745	0.13702	0.10808	0.11	0.08511	0.07213	0.19851
20.7167	0.21213	0.14638	0.11277	0.11936	0.08979	0.08149	0.20319
20.7333	0.21681	0.15106	0.11745	0.12404	0.09447	0.09085	0.20787
20.75	0.21681	0.15574	0.12213	0.1334	0.09915	0.10021	0.21255
20.7667	0.22149	0.16043	0.12681	0.1334	0.10383	0.10489	0.21255
20.7833	0.22617	0.16043	0.12681	0.13809	0.10851	0.10957	0.21255
20.8	0.23085	0.16511	0.12681	0.13809	0.11319	0.11426	0.21255
20.8167	0.23085	0.16979	0.13149	0.14277	0.11787	0.11894	0.21255
20.8333	0.23553	0.16979	0.13617	0.14277	0.11787	0.12362	0.20787
20.85	0.23553	0.16979	0.13617	0.14277	0.11787	0.1283	0.20787
20.8667	0.23553	0.16979	0.13617	0.13809	0.11787	0.1283	0.20319
20.8833	0.23553	0.16979	0.13617	0.13809	0.11787	0.1283	0.19851
20.9	0.23553	0.17447	0.13617	0.13809	0.11787	0.1283	0.19383
20.9167	0.23553	0.17447	0.13617	0.13809	0.11319	0.1283	0.18915
20.9333	0.23553	0.17447	0.13617	0.13809	0.11319	0.12362	0.17979
20.95	0.23553	0.17447	0.13149	0.13809	0.10851	0.12362	0.17511
20.9667	0.23553	0.16979	0.13149	0.1334	0.10851	0.11894	0.17043
20.9833	0.24021	0.16979	0.12681	0.12872	0.10851	0.11426	0.16575
21	0.24021	0.16979	0.13149	0.12872	0.10851	0.11426	0.15638

## Sheet: Fig. 2d
Fig. 2d
Conversion (%)	Mn(exp) (kg/mol)	Mn(theo) (kg/mol)	Mw/Mn		Conversion (%)	Linear Fit of Mn (exp)
7.6	37.942	5.82081	1.2		7.6	37.2493
29.6	53.58	15.8777	1.106		7.67487	37.3058
45.6	64.378	23.1918	1.082		7.74975	37.3623
54.4	72.768	27.2146	1.075		7.82462	37.4187
62	78.316	30.6888	1.073		7.8995	37.4752
70.4	85.512	34.5287	1.069		7.97437	37.5317
82.4	93.575	40.0143	1.07		8.04925	37.5881
					8.12412	37.6446
					8.199	37.7011
					8.27387	37.7575
					8.34875	37.814
					8.42362	37.8704
					8.4985	37.9269
					8.57337	37.9834
					8.64825	38.0398
					8.72312	38.0963
					8.798	38.1527
					8.87287	38.2092
					8.94775	38.2657
					9.02262	38.3221
					9.0975	38.3786
					9.17237	38.4351
					9.24725	38.4915
					9.32212	38.548
					9.397	38.6045
					9.47187	38.6609
					9.54675	38.7174
					9.62162	38.7739
					9.6965	38.8303
					9.77137	38.8868
					9.84625	38.9432
					9.92112	38.9997
					9.996	39.0562
					10.0709	39.1126
					10.1457	39.1691
					10.2206	39.2255
					10.2955	39.282
					10.3704	39.3385
					10.4452	39.3949
					10.5201	39.4514
					10.595	39.5079
					10.6699	39.5643
					10.7447	39.6208
					10.8196	39.6773
					10.8945	39.7337
					10.9694	39.7902
					11.0442	39.8466
					11.1191	39.9031
					11.194	39.9596
					11.2689	40.016
					11.3437	40.0725
					11.4186	40.129
					11.4935	40.1854
					11.5684	40.2419
					11.6432	40.2984
					11.7181	40.3548
					11.793	40.4113
					11.8679	40.4678
					11.9427	40.5242
					12.0176	40.5807
					12.0925	40.6371
					12.1674	40.6936
					12.2422	40.7501
					12.3171	40.8065
					12.392	40.863
					12.4669	40.9194
					12.5417	40.9759
					12.6166	41.0324
					12.6915	41.0888
					12.7664	41.1453
					12.8412	41.2018
					12.9161	41.2582
					12.991	41.3147
					13.0659	41.3712
					13.1407	41.4276
					13.2156	41.4841
					13.2905	41.5406
					13.3654	41.597
					13.4402	41.6535
					13.5151	41.7099
					13.59	41.7664
					13.6649	41.8229
					13.7397	41.8793
					13.8146	41.9358
					13.8895	41.9923
					13.9644	42.0487
					14.0392	42.1052
					14.1141	42.1617
					14.189	42.2181
					14.2639	42.2746
					14.3387	42.331
					14.4136	42.3875
					14.4885	42.444
					14.5634	42.5004
					14.6382	42.5569
					14.7131	42.6133
					14.788	42.6698
					14.8629	42.7263
					14.9377	42.7827
					15.0126	42.8392
					15.0875	42.8957
					15.1624	42.9521
					15.2372	43.0086
					15.3121	43.0651
					15.387	43.1215
					15.4619	43.178
					15.5367	43.2345
					15.6116	43.2909
					15.6865	43.3474
					15.7614	43.4038
					15.8362	43.4603
					15.9111	43.5168
					15.986	43.5732
					16.0609	43.6297
					16.1357	43.6861
					16.2106	43.7426
					16.2855	43.7991
					16.3604	43.8555
					16.4352	43.912
					16.5101	43.9685
					16.585	44.0249
					16.6599	44.0814
					16.7347	44.1379
					16.8096	44.1943
					16.8845	44.2508
					16.9594	44.3073
					17.0342	44.3637
					17.1091	44.4202
					17.184	44.4766
					17.2589	44.5331
					17.3337	44.5896
					17.4086	44.646
					17.4835	44.7025
					17.5584	44.759
					17.6332	44.8154
					17.7081	44.8719
					17.783	44.9284
					17.8579	44.9848
					17.9327	45.0413
					18.0076	45.0977
					18.0825	45.1542
					18.1574	45.2107
					18.2322	45.2671
					18.3071	45.3236
					18.382	45.38
					18.4569	45.4365
					18.5317	45.493
					18.6066	45.5494
					18.6815	45.6059
					18.7564	45.6624
					18.8312	45.7188
					18.9061	45.7753
					18.981	45.8318
					19.0559	45.8882
					19.1307	45.9447
					19.2056	46.0012
					19.2805	46.0576
					19.3554	46.1141
					19.4302	46.1705
					19.5051	46.227
					19.58	46.2835
					19.6548	46.3399
					19.7297	46.3964
					19.8046	46.4528
					19.8795	46.5093
					19.9544	46.5658
					20.0292	46.6222
					20.1041	46.6787
					20.179	46.7352
					20.2538	46.7916
					20.3287	46.8481
					20.4036	46.9046
					20.4785	46.961
					20.5533	47.0175
					20.6282	47.074
					20.7031	47.1304
					20.778	47.1869
					20.8529	47.2433
					20.9277	47.2998
					21.0026	47.3563
					21.0775	47.4127
					21.1523	47.4692
					21.2272	47.5257
					21.3021	47.5821
					21.377	47.6386
					21.4519	47.6951
					21.5267	47.7515
					21.6016	47.808
					21.6765	47.8644
					21.7513	47.9209
					21.8262	47.9774
					21.9011	48.0338
					21.976	48.0903
					22.0509	48.1467
					22.1257	48.2032
					22.2006	48.2597
					22.2755	48.3161
					22.3503	48.3726
					22.4252	48.4291
					22.5001	48.4855
					22.575	48.542
					22.6499	48.5985
					22.7247	48.6549
					22.7996	48.7114
					22.8745	48.7679
					22.9493	48.8243
					23.0242	48.8808
					23.0991	48.9372
					23.174	48.9937
					23.2489	49.0502
					23.3237	49.1066
					23.3986	49.1631
					23.4735	49.2195
					23.5483	49.276
					23.6232	49.3325
					23.6981	49.3889
					23.773	49.4454
					23.8479	49.5019
					23.9227	49.5583
					23.9976	49.6148
					24.0725	49.6713
					24.1473	49.7277
					24.2222	49.7842
					24.2971	49.8406
					24.372	49.8971
					24.4469	49.9536
					24.5217	50.01
					24.5966	50.0665
					24.6715	50.123
					24.7463	50.1794
					24.8212	50.2359
					24.8961	50.2924
					24.971	50.3488
					25.0459	50.4053
					25.1207	50.4618
					25.1956	50.5182
					25.2705	50.5747
					25.3453	50.6311
					25.4202	50.6876
					25.4951	50.7441
					25.57	50.8005
					25.6448	50.857
					25.7197	50.9134
					25.7946	50.9699
					25.8695	51.0264
					25.9443	51.0828
					26.0192	51.1393
					26.0941	51.1958
					26.169	51.2522
					26.2438	51.3087
					26.3187	51.3652
					26.3936	51.4216
					26.4685	51.4781
					26.5433	51.5346
					26.6182	51.591
					26.6931	51.6475
					26.768	51.7039
					26.8428	51.7604
					26.9177	51.8169
					26.9926	51.8733
					27.0675	51.9298
					27.1423	51.9863
					27.2172	52.0427
					27.2921	52.0992
					27.367	52.1557
					27.4418	52.2121
					27.5167	52.2686
					27.5916	52.325
					27.6665	52.3815
					27.7413	52.438
					27.8162	52.4944
					27.8911	52.5509
					27.966	52.6073
					28.0408	52.6638
					28.1157	52.7203
					28.1906	52.7767
					28.2655	52.8332
					28.3403	52.8897
					28.4152	52.9461
					28.4901	53.0026
					28.565	53.0591
					28.6398	53.1155
					28.7147	53.172
					28.7896	53.2285
					28.8645	53.2849
					28.9393	53.3414
					29.0142	53.3978
					29.0891	53.4543
					29.164	53.5108
					29.2388	53.5672
					29.3137	53.6237
					29.3886	53.6801
					29.4635	53.7366
					29.5383	53.7931
					29.6132	53.8495
					29.6881	53.906
					29.763	53.9625
					29.8378	54.0189
					29.9127	54.0754
					29.9876	54.1319
					30.0625	54.1883
					30.1373	54.2448
					30.2122	54.3013
					30.2871	54.3577
					30.362	54.4142
					30.4368	54.4706
					30.5117	54.5271
					30.5866	54.5836
					30.6615	54.64
					30.7363	54.6965
					30.8112	54.753
					30.8861	54.8094
					30.961	54.8659
					31.0358	54.9224
					31.1107	54.9788
					31.1856	55.0353
					31.2605	55.0917
					31.3353	55.1482
					31.4102	55.2047
					31.4851	55.2611
					31.56	55.3176
					31.6348	55.374
					31.7097	55.4305
					31.7846	55.487
					31.8595	55.5434
					31.9343	55.5999
					32.0092	55.6564
					32.0841	55.7128
					32.159	55.7693
					32.2338	55.8258
					32.3087	55.8822
					32.3836	55.9387
					32.4585	55.9952
					32.5333	56.0516
					32.6082	56.1081
					32.6831	56.1645
					32.758	56.221
					32.8328	56.2775
					32.9077	56.3339
					32.9826	56.3904
					33.0575	56.4468
					33.1323	56.5033
					33.2072	56.5598
					33.2821	56.6162
					33.357	56.6727
					33.4318	56.7292
					33.5067	56.7856
					33.5816	56.8421
					33.6565	56.8986
					33.7313	56.955
					33.8062	57.0115
					33.8811	57.068
					33.956	57.1244
					34.0308	57.1809
					34.1057	57.2373
					34.1806	57.2938
					34.2555	57.3503
					34.3303	57.4067
					34.4052	57.4632
					34.4801	57.5197
					34.5549	57.5761
					34.6298	57.6326
					34.7047	57.6891
					34.7796	57.7455
					34.8544	57.802
					34.9293	57.8584
					35.0042	57.9149
					35.0791	57.9714
					35.154	58.0278
					35.2288	58.0843
					35.3037	58.1407
					35.3786	58.1972
					35.4534	58.2537
					35.5283	58.3101
					35.6032	58.3666
					35.6781	58.4231
					35.7529	58.4795
					35.8278	58.536
					35.9027	58.5925
					35.9776	58.6489
					36.0525	58.7054
					36.1273	58.7619
					36.2022	58.8183
					36.2771	58.8748
					36.352	58.9312
					36.4268	58.9877
					36.5017	59.0442
					36.5766	59.1006
					36.6514	59.1571
					36.7263	59.2136
					36.8012	59.27
					36.8761	59.3265
					36.9509	59.383
					37.0258	59.4394
					37.1007	59.4959
					37.1756	59.5523
					37.2505	59.6088
					37.3253	59.6653
					37.4002	59.7217
					37.4751	59.7782
					37.55	59.8347
					37.6248	59.8911
					37.6997	59.9476
					37.7746	60.004
					37.8494	60.0605
					37.9243	60.117
					37.9992	60.1734
					38.0741	60.2299
					38.1489	60.2864
					38.2238	60.3428
					38.2987	60.3993
					38.3736	60.4558
					38.4485	60.5122
					38.5233	60.5687
					38.5982	60.6251
					38.6731	60.6816
					38.748	60.7381
					38.8228	60.7945
					38.8977	60.851
					38.9726	60.9074
					39.0474	60.9639
					39.1223	61.0204
					39.1972	61.0768
					39.2721	61.1333
					39.3469	61.1898
					39.4218	61.2462
					39.4967	61.3027
					39.5716	61.3592
					39.6465	61.4156
					39.7213	61.4721
					39.7962	61.5286
					39.8711	61.585
					39.946	61.6415
					40.0208	61.6979
					40.0957	61.7544
					40.1706	61.8109
					40.2454	61.8673
					40.3203	61.9238
					40.3952	61.9803
					40.4701	62.0367
					40.5449	62.0932
					40.6198	62.1497
					40.6947	62.2061
					40.7696	62.2626
					40.8444	62.319
					40.9193	62.3755
					40.9942	62.432
					41.0691	62.4884
					41.1439	62.5449
					41.2188	62.6013
					41.2937	62.6578
					41.3686	62.7143
					41.4434	62.7707
					41.5183	62.8272
					41.5932	62.8837
					41.6681	62.9401
					41.7429	62.9966
					41.8178	63.0531
					41.8927	63.1095
					41.9676	63.166
					42.0424	63.2225
					42.1173	63.2789
					42.1922	63.3354
					42.2671	63.3918
					42.3419	63.4483
					42.4168	63.5048
					42.4917	63.5612
					42.5666	63.6177
					42.6414	63.6741
					42.7163	63.7306
					42.7912	63.7871
					42.8661	63.8435
					42.9409	63.9
					43.0158	63.9565
					43.0907	64.0129
					43.1656	64.0694
					43.2404	64.1259
					43.3153	64.1823
					43.3902	64.2388
					43.4651	64.2952
					43.5399	64.3517
					43.6148	64.4082
					43.6897	64.4646
					43.7646	64.5211
					43.8394	64.5776
					43.9143	64.634
					43.9892	64.6905
					44.0641	64.747
					44.1389	64.8034
					44.2138	64.8599
					44.2887	64.9163
					44.3636	64.9728
					44.4384	65.0293
					44.5133	65.0857
					44.5882	65.1422
					44.6631	65.1987
					44.7379	65.2551
					44.8128	65.3116
					44.8877	65.368
					44.9626	65.4245
					45.0374	65.481
					45.1123	65.5374
					45.1872	65.5939
					45.2621	65.6504
					45.3369	65.7068
					45.4118	65.7633
					45.4867	65.8198
					45.5616	65.8762
					45.6364	65.9327
					45.7113	65.9891
					45.7862	66.0456
					45.8611	66.1021
					45.9359	66.1585
					46.0108	66.215
					46.0857	66.2715
					46.1606	66.3279
					46.2354	66.3844
					46.3103	66.4408
					46.3852	66.4973
					46.4601	66.5538
					46.5349	66.6102
					46.6098	66.6667
					46.6847	66.7232
					46.7596	66.7796
					46.8344	66.8361
					46.9093	66.8926
					46.9842	66.949
					47.0591	67.0055
					47.1339	67.0619
					47.2088	67.1184
					47.2837	67.1749
					47.3586	67.2313
					47.4334	67.2878
					47.5083	67.3443
					47.5832	67.4007
					47.6581	67.4572
					47.7329	67.5137
					47.8078	67.5701
					47.8827	67.6266
					47.9576	67.683
					48.0324	67.7395
					48.1073	67.796
					48.1822	67.8524
					48.2571	67.9089
					48.3319	67.9654
					48.4068	68.0218
					48.4817	68.0783
					48.5566	68.1347
					48.6314	68.1912
					48.7063	68.2477
					48.7812	68.3041
					48.8561	68.3606
					48.9309	68.4171
					49.0058	68.4735
					49.0807	68.53
					49.1556	68.5865
					49.2304	68.6429
					49.3053	68.6994
					49.3802	68.7558
					49.4551	68.8123
					49.5299	68.8688
					49.6048	68.9252
					49.6797	68.9817
					49.7546	69.0382
					49.8294	69.0946
					49.9043	69.1511
					49.9792	69.2076
					50.054	69.264
					50.1289	69.3205
					50.2038	69.3769
					50.2787	69.4334
					50.3535	69.4899
					50.4284	69.5463
					50.5033	69.6028
					50.5782	69.6593
					50.6531	69.7157
					50.7279	69.7722
					50.8028	69.8286
					50.8777	69.8851
					50.9526	69.9416
					51.0274	69.998
					51.1023	70.0545
					51.1772	70.111
					51.252	70.1674
					51.3269	70.2239
					51.4018	70.2804
					51.4767	70.3368
					51.5515	70.3933
					51.6264	70.4497
					51.7013	70.5062
					51.7762	70.5627
					51.8511	70.6191
					51.9259	70.6756
					52.0008	70.7321
					52.0757	70.7885
					52.1506	70.845
					52.2254	70.9014
					52.3003	70.9579
					52.3752	71.0144
					52.45	71.0708
					52.5249	71.1273
					52.5998	71.1838
					52.6747	71.2402
					52.7495	71.2967
					52.8244	71.3532
					52.8993	71.4096
					52.9742	71.4661
					53.0491	71.5225
					53.1239	71.579
					53.1988	71.6355
					53.2737	71.6919
					53.3486	71.7484
					53.4234	71.8049
					53.4983	71.8613
					53.5732	71.9178
					53.648	71.9743
					53.7229	72.0307
					53.7978	72.0872
					53.8727	72.1436
					53.9475	72.2001
					54.0224	72.2566
					54.0973	72.313
					54.1722	72.3695
					54.2471	72.426
					54.3219	72.4824
					54.3968	72.5389
					54.4717	72.5953
					54.5466	72.6518
					54.6214	72.7083
					54.6963	72.7647
					54.7712	72.8212
					54.846	72.8777
					54.9209	72.9341
					54.9958	72.9906
					55.0707	73.0471
					55.1456	73.1035
					55.2204	73.16
					55.2953	73.2164
					55.3702	73.2729
					55.4451	73.3294
					55.5199	73.3858
					55.5948	73.4423
					55.6697	73.4988
					55.7445	73.5552
					55.8194	73.6117
					55.8943	73.6681
					55.9692	73.7246
					56.044	73.7811
					56.1189	73.8375
					56.1938	73.894
					56.2687	73.9505
					56.3435	74.0069
					56.4184	74.0634
					56.4933	74.1199
					56.5682	74.1763
					56.643	74.2328
					56.7179	74.2892
					56.7928	74.3457
					56.8677	74.4022
					56.9425	74.4586
					57.0174	74.5151
					57.0923	74.5716
					57.1672	74.628
					57.242	74.6845
					57.3169	74.741
					57.3918	74.7974
					57.4667	74.8539
					57.5415	74.9103
					57.6164	74.9668
					57.6913	75.0233
					57.7662	75.0797
					57.841	75.1362
					57.9159	75.1927
					57.9908	75.2491
					58.0657	75.3056
					58.1405	75.362
					58.2154	75.4185
					58.2903	75.475
					58.3652	75.5314
					58.44	75.5879
					58.5149	75.6444
					58.5898	75.7008
					58.6647	75.7573
					58.7395	75.8138
					58.8144	75.8702
					58.8893	75.9267
					58.9642	75.9831
					59.039	76.0396
					59.1139	76.0961
					59.1888	76.1525
					59.2637	76.209
					59.3385	76.2655
					59.4134	76.3219
					59.4883	76.3784
					59.5632	76.4349
					59.638	76.4913
					59.7129	76.5478
					59.7878	76.6042
					59.8627	76.6607
					59.9375	76.7172
					60.0124	76.7736
					60.0873	76.8301
					60.1622	76.8866
					60.237	76.943
					60.3119	76.9995
					60.3868	77.0559
					60.4617	77.1124
					60.5365	77.1689
					60.6114	77.2253
					60.6863	77.2818
					60.7612	77.3383
					60.836	77.3947
					60.9109	77.4512
					60.9858	77.5077
					61.0607	77.5641
					61.1355	77.6206
					61.2104	77.677
					61.2853	77.7335
					61.3602	77.79
					61.435	77.8464
					61.5099	77.9029
					61.5848	77.9594
					61.6597	78.0158
					61.7345	78.0723
					61.8094	78.1287
					61.8843	78.1852
					61.9592	78.2417
					62.034	78.2981
					62.1089	78.3546
					62.1838	78.4111
					62.2587	78.4675
					62.3335	78.524
					62.4084	78.5805
					62.4833	78.6369
					62.5582	78.6934
					62.633	78.7498
					62.7079	78.8063
					62.7828	78.8628
					62.8577	78.9192
					62.9325	78.9757
					63.0074	79.0322
					63.0823	79.0886
					63.1572	79.1451
					63.232	79.2016
					63.3069	79.258
					63.3818	79.3145
					63.4567	79.3709
					63.5315	79.4274
					63.6064	79.4839
					63.6813	79.5403
					63.7562	79.5968
					63.831	79.6533
					63.9059	79.7097
					63.9808	79.7662
					64.0557	79.8226
					64.1305	79.8791
					64.2054	79.9356
					64.2803	79.992
					64.3552	80.0485
					64.43	80.105
					64.5049	80.1614
					64.5798	80.2179
					64.6547	80.2744
					64.7295	80.3308
					64.8044	80.3873
					64.8793	80.4437
					64.9541	80.5002
					65.029	80.5567
					65.1039	80.6131
					65.1788	80.6696
					65.2536	80.7261
					65.3285	80.7825
					65.4034	80.839
					65.4783	80.8954
					65.5532	80.9519
					65.628	81.0084
					65.7029	81.0648
					65.7778	81.1213
					65.8526	81.1778
					65.9275	81.2342
					66.0024	81.2907
					66.0773	81.3472
					66.1522	81.4036
					66.227	81.4601
					66.3019	81.5165
					66.3768	81.573
					66.4517	81.6295
					66.5265	81.6859
					66.6014	81.7424
					66.6763	81.7989
					66.7511	81.8553
					66.826	81.9118
					66.9009	81.9683
					66.9758	82.0247
					67.0507	82.0812
					67.1255	82.1376
					67.2004	82.1941
					67.2753	82.2506
					67.3501	82.307
					67.425	82.3635
					67.4999	82.42
					67.5748	82.4764
					67.6496	82.5329
					67.7245	82.5893
					67.7994	82.6458
					67.8743	82.7023
					67.9492	82.7587
					68.024	82.8152
					68.0989	82.8717
					68.1738	82.9281
					68.2486	82.9846
					68.3235	83.0411
					68.3984	83.0975
					68.4733	83.154
					68.5482	83.2104
					68.623	83.2669
					68.6979	83.3234
					68.7728	83.3798
					68.8477	83.4363
					68.9225	83.4928
					68.9974	83.5492
					69.0723	83.6057
					69.1471	83.6621
					69.222	83.7186
					69.2969	83.7751
					69.3718	83.8315
					69.4467	83.888
					69.5215	83.9445
					69.5964	84.0009
					69.6713	84.0574
					69.7462	84.1139
					69.821	84.1703
					69.8959	84.2268
					69.9708	84.2832
					70.0456	84.3397
					70.1205	84.3962
					70.1954	84.4526
					70.2703	84.5091
					70.3452	84.5656
					70.42	84.622
					70.4949	84.6785
					70.5698	84.735
					70.6446	84.7914
					70.7195	84.8479
					70.7944	84.9043
					70.8693	84.9608
					70.9441	85.0173
					71.019	85.0737
					71.0939	85.1302
					71.1688	85.1867
					71.2436	85.2431
					71.3185	85.2996
					71.3934	85.356
					71.4683	85.4125
					71.5431	85.469
					71.618	85.5254
					71.6929	85.5819
					71.7678	85.6384
					71.8426	85.6948
					71.9175	85.7513
					71.9924	85.8078
					72.0673	85.8642
					72.1421	85.9207
					72.217	85.9771
					72.2919	86.0336
					72.3668	86.0901
					72.4416	86.1465
					72.5165	86.203
					72.5914	86.2595
					72.6663	86.3159
					72.7411	86.3724
					72.816	86.4289
					72.8909	86.4853
					72.9658	86.5418
					73.0406	86.5982
					73.1155	86.6547
					73.1904	86.7112
					73.2653	86.7676
					73.3401	86.8241
					73.415	86.8806
					73.4899	86.937
					73.5648	86.9935
					73.6396	87.0499
					73.7145	87.1064
					73.7894	87.1629
					73.8643	87.2193
					73.9391	87.2758
					74.014	87.3323
					74.0889	87.3887
					74.1638	87.4452
					74.2386	87.5017
					74.3135	87.5581
					74.3884	87.6146
					74.4633	87.671
					74.5381	87.7275
					74.613	87.784
					74.6879	87.8404
					74.7628	87.8969
					74.8376	87.9534
					74.9125	88.0098
					74.9874	88.0663
					75.0623	88.1227
					75.1371	88.1792
					75.212	88.2357
					75.2869	88.2921
					75.3618	88.3486
					75.4366	88.4051
					75.5115	88.4615
					75.5864	88.518
					75.6613	88.5745
					75.7361	88.6309
					75.811	88.6874
					75.8859	88.7438
					75.9608	88.8003
					76.0356	88.8568
					76.1105	88.9132
					76.1854	88.9697
					76.2603	89.0262
					76.3351	89.0826
					76.41	89.1391
					76.4849	89.1956
					76.5598	89.252
					76.6346	89.3085
					76.7095	89.3649
					76.7844	89.4214
					76.8593	89.4779
					76.9341	89.5343
					77.009	89.5908
					77.0839	89.6473
					77.1588	89.7037
					77.2336	89.7602
					77.3085	89.8166
					77.3834	89.8731
					77.4583	89.9296
					77.5331	89.986
					77.608	90.0425
					77.6829	90.099
					77.7578	90.1554
					77.8326	90.2119
					77.9075	90.2684
					77.9824	90.3248
					78.0573	90.3813
					78.1321	90.4377
					78.207	90.4942
					78.2819	90.5507
					78.3568	90.6071
					78.4316	90.6636
					78.5065	90.7201
					78.5814	90.7765
					78.6563	90.833
					78.7311	90.8894
					78.806	90.9459
					78.8809	91.0024
					78.9558	91.0588
					79.0306	91.1153
					79.1055	91.1718
					79.1804	91.2282
					79.2553	91.2847
					79.3301	91.3412
					79.405	91.3976
					79.4799	91.4541
					79.5547	91.5105
					79.6296	91.567
					79.7045	91.6235
					79.7794	91.6799
					79.8542	91.7364
					79.9291	91.7929
					80.004	91.8493
					80.0789	91.9058
					80.1538	91.9623
					80.2286	92.0187
					80.3035	92.0752
					80.3784	92.1316
					80.4532	92.1881
					80.5281	92.2446
					80.603	92.301
					80.6779	92.3575
					80.7528	92.414
					80.8276	92.4704
					80.9025	92.5269
					80.9774	92.5833
					81.0523	92.6398
					81.1271	92.6963
					81.202	92.7527
					81.2769	92.8092
					81.3517	92.8657
					81.4266	92.9221
					81.5015	92.9786
					81.5764	93.0351
					81.6513	93.0915
					81.7261	93.148
					81.801	93.2044
					81.8759	93.2609
					81.9507	93.3174
					82.0256	93.3738
					82.1005	93.4303
					82.1754	93.4868
					82.2502	93.5432
					82.3251	93.5997
					82.4	93.6562

## Sheet: Fig. 2e
Fig. 2e
Reaction Time (h)	Diameter (nm)
0	4.019	3.98	4.333
0.5	4	3.918	3.847
1	17.33	15.09	16.15
2	18.72	19.75	19.26
3.5	52.02	51.94	53.48
5	56.28	57.62	57.52
7	65.26	67.14	66.28
12.8	81.64	78.49	81.53

## Sheet: Fig. 2f
Fig. 2f
Retention time (min)	0.5 h	1 h	2 h	2.5 h	3.5 h	5 h	7 h	9.5 h	12.8 h
10	0.00894	-0.12638	-0.11702	-0.13574	-0.12638	-0.06085	0.06085	0.01404	0.00936
10.0167	0.01362	-0.12638	-0.11702	-0.13574	-0.12638	-0.06553	0.06085	0.00936	0.01404
10.0333	0.01362	-0.12638	-0.11702	-0.13574	-0.13106	-0.06553	0.06085	0.00936	0.01404
10.05	0.00894	-0.12638	-0.11702	-0.13574	-0.13106	-0.06553	0.06085	0.00936	0.00936
10.0667	0.00894	-0.12638	-0.1217	-0.13106	-0.13106	-0.06085	0.06085	0.00936	0.00936
10.0833	0.00894	-0.12638	-0.1217	-0.13106	-0.13106	-0.06085	0.06085	0.01404	0.00936
10.1	0.00894	-0.12638	-0.1217	-0.13106	-0.13106	-0.06085	0.05617	0.01404	0.00936
10.1167	0.01362	-0.13106	-0.1217	-0.13574	-0.13106	-0.06553	0.05617	0.01404	0.00936
10.1333	0.01362	-0.12638	-0.11702	-0.13574	-0.13106	-0.06553	0.06085	0.01404	0.00936
10.15	0.01362	-0.12638	-0.11702	-0.13574	-0.13106	-0.06553	0.06553	0.01404	0.00468
10.1667	0.01362	-0.12638	-0.11702	-0.13574	-0.13106	-0.06553	0.06553	0.01404	0.00468
10.1833	0.01362	-0.13106	-0.11702	-0.13574	-0.12638	-0.06553	0.06085	0.01404	0.00936
10.2	0.01362	-0.13106	-0.11702	-0.13574	-0.12638	-0.07021	0.06085	0.00936	0.00936
10.2167	0.01362	-0.13106	-0.11702	-0.13574	-0.13106	-0.07021	0.06085	0.00936	0.00936
10.2333	0.01362	-0.13106	-0.11234	-0.13574	-0.13106	-0.07021	0.06085	0.00936	0.00936
10.25	0.01362	-0.12638	-0.11234	-0.13574	-0.13106	-0.07021	0.06085	0.00936	0.00936
10.2667	0.00894	-0.12638	-0.11702	-0.13574	-0.12638	-0.07021	0.06085	0.00936	0.00936
10.2833	0.00894	-0.13106	-0.11702	-0.13574	-0.12638	-0.06553	0.06085	0.01404	0.00936
10.3	0.00894	-0.13106	-0.11702	-0.13574	-0.12638	-0.07021	0.06085	0.01404	0.00936
10.3167	0.01362	-0.13106	-0.11234	-0.14043	-0.13106	-0.07021	0.06085	0.01404	0.00468
10.3333	0.01362	-0.13106	-0.11234	-0.13574	-0.13106	-0.07021	0.06085	0.01404	0.00468
10.35	0.01362	-0.13106	-0.11234	-0.13574	-0.13106	-0.07021	0.06553	0.01404	0.00468
10.3667	0.01362	-0.13106	-0.11234	-0.13574	-0.12638	-0.07021	0.06553	0.01404	0
10.3833	0.00894	-0.13106	-0.11234	-0.13574	-0.12638	-0.07021	0.06553	0.01404	0.00468
10.4	0.01362	-0.13106	-0.11234	-0.14043	-0.12638	-0.07021	0.06553	0.00936	0.00468
10.4167	0.01362	-0.13106	-0.11234	-0.14043	-0.12638	-0.07021	0.06085	0.00936	0.00468
10.4333	0.01362	-0.12638	-0.11234	-0.13574	-0.12638	-0.07021	0.06553	0.00936	0
10.45	0.00894	-0.12638	-0.11234	-0.13574	-0.12638	-0.07021	0.06553	0.00468	0
10.4667	0.00894	-0.12638	-0.11234	-0.13574	-0.12638	-0.07021	0.06085	0.00936	0
10.4833	0.00894	-0.12638	-0.11702	-0.13574	-0.12638	-0.07021	0.06085	0.00936	0
10.5	0.00894	-0.13106	-0.11702	-0.13574	-0.12638	-0.07021	0.06085	0.00936	0
10.5167	0.01362	-0.12638	-0.11702	-0.13574	-0.12638	-0.07021	0.06085	0.00936	-0.00468
10.5333	0.01362	-0.12638	-0.11234	-0.13574	-0.12638	-0.07021	0.06553	0.00936	-0.00468
10.55	0.01362	-0.13106	-0.11234	-0.13574	-0.12638	-0.07021	0.06553	0.00468	-0.00468
10.5667	0.01362	-0.13106	-0.11234	-0.13574	-0.12638	-0.07021	0.06553	0.00936	-0.00468
10.5833	0.01362	-0.13106	-0.11234	-0.13574	-0.1217	-0.07021	0.06553	0.00936	-0.00468
10.6	0.01362	-0.13106	-0.11234	-0.14043	-0.12638	-0.07021	0.06553	0.00468	-0.00468
10.6167	0.01362	-0.13106	-0.11234	-0.14043	-0.12638	-0.07021	0.06553	0.00468	-0.00468
10.6333	0.01362	-0.12638	-0.11234	-0.13574	-0.12638	-0.07021	0.06553	0.00468	-0.00468
10.65	0.01362	-0.12638	-0.11234	-0.13574	-0.12638	-0.07021	0.06553	0.00468	-0.00468
10.6667	0.01362	-0.12638	-0.11702	-0.13574	-0.12638	-0.07021	0.06553	0.00468	-0.00936
10.6833	0.00894	-0.12638	-0.11702	-0.13574	-0.12638	-0.06553	0.06553	0.00936	-0.00468
10.7	0.01362	-0.13106	-0.11702	-0.13574	-0.12638	-0.07021	0.06553	0.00936	-0.00468
10.7167	0.01362	-0.13106	-0.11234	-0.13574	-0.12638	-0.07021	0.06553	0.00936	-0.00936
10.7333	0.01362	-0.12638	-0.11234	-0.13574	-0.12638	-0.07021	0.06553	0.00468	-0.00936
10.75	0.01362	-0.13106	-0.11234	-0.13574	-0.12638	-0.07021	0.07021	0.00468	-0.00936
10.7667	0.01362	-0.13106	-0.11234	-0.13574	-0.1217	-0.07021	0.07021	0.00468	-0.00936
10.7833	0.01362	-0.13106	-0.11234	-0.13574	-0.1217	-0.07021	0.07021	0.00936	-0.00468
10.8	0.01362	-0.13106	-0.11234	-0.14043	-0.1217	-0.07021	0.06553	0.00936	-0.00468
10.8167	0.01362	-0.13106	-0.11234	-0.14043	-0.12638	-0.07021	0.07021	0.00936	0
10.8333	0.01362	-0.12638	-0.11234	-0.13574	-0.12638	-0.07021	0.07021	0.00468	0
10.85	0.01362	-0.12638	-0.11234	-0.13574	-0.12638	-0.07021	0.07021	0.00468	0
10.8667	0.01362	-0.12638	-0.11702	-0.13574	-0.12638	-0.07021	0.07021	0.00936	0
10.8833	0.01362	-0.12638	-0.11702	-0.13574	-0.12638	-0.06553	0.07021	0.01404	0.00468
10.9	0.01362	-0.12638	-0.11702	-0.13574	-0.12638	-0.06553	0.07021	0.01404	0.00468
10.9167	0.01362	-0.12638	-0.11702	-0.13574	-0.12638	-0.07021	0.07021	0.01404	0.00468
10.9333	0.01362	-0.12638	-0.11234	-0.13574	-0.12638	-0.07021	0.07021	0.01404	0.00468
10.95	0.0183	-0.12638	-0.11234	-0.13574	-0.12638	-0.07021	0.07021	0.01404	0.00936
10.9667	0.01362	-0.13106	-0.11702	-0.13574	-0.1217	-0.07021	0.07021	0.01404	0.00936
10.9833	0.01362	-0.13106	-0.11702	-0.13574	-0.1217	-0.07021	0.07021	0.01872	0.01404
11	0.01362	-0.13106	-0.11702	-0.14043	-0.1217	-0.07489	0.07021	0.01872	0.01872
11.0167	0.01362	-0.13106	-0.11702	-0.14043	-0.1217	-0.07489	0.07021	0.01404	0.0234
11.0333	0.01362	-0.12638	-0.11702	-0.13574	-0.12638	-0.07489	0.07021	0.01404	0.0234
11.05	0.01362	-0.12638	-0.11702	-0.13574	-0.12638	-0.07021	0.07021	0.01872	0.02809
11.0667	0.01362	-0.12638	-0.1217	-0.13574	-0.12638	-0.07021	0.07021	0.0234	0.02809
11.0833	0.01362	-0.13106	-0.1217	-0.13574	-0.1217	-0.07021	0.07021	0.0234	0.03277
11.1	0.01362	-0.13106	-0.1217	-0.13574	-0.12638	-0.07021	0.07021	0.02809	0.04213
11.1167	0.0183	-0.13106	-0.1217	-0.13574	-0.12638	-0.07021	0.07021	0.02809	0.04213
11.1333	0.0183	-0.12638	-0.11702	-0.13574	-0.12638	-0.07021	0.07489	0.02809	0.04681
11.15	0.0183	-0.12638	-0.11702	-0.13574	-0.12638	-0.07021	0.07489	0.02809	0.05617
11.1667	0.01362	-0.13106	-0.1217	-0.13574	-0.1217	-0.07021	0.07489	0.03277	0.06085
11.1833	0.01362	-0.13106	-0.1217	-0.13574	-0.1217	-0.07021	0.07489	0.03277	0.07021
11.2	0.01362	-0.13106	-0.1217	-0.13574	-0.1217	-0.07489	0.07489	0.03745	0.07957
11.2167	0.01362	-0.13106	-0.1217	-0.13574	-0.1217	-0.07489	0.07489	0.03745	0.08894
11.2333	0.01362	-0.12638	-0.1217	-0.13574	-0.12638	-0.07489	0.07489	0.04213	0.0983
11.25	0.01362	-0.12638	-0.1217	-0.13106	-0.12638	-0.07021	0.07489	0.04213	0.10298
11.2667	0.01362	-0.12638	-0.1217	-0.13574	-0.1217	-0.07021	0.07489	0.05149	0.11234
11.2833	0.01362	-0.12638	-0.12638	-0.13574	-0.1217	-0.07021	0.07489	0.05617	0.12638
11.3	0.0183	-0.13106	-0.12638	-0.13574	-0.12638	-0.07021	0.07489	0.05617	0.13574
11.3167	0.0183	-0.12638	-0.1217	-0.13574	-0.12638	-0.07021	0.07489	0.06085	0.14511
11.3333	0.0183	-0.12638	-0.1217	-0.13106	-0.12638	-0.07021	0.07957	0.06553	0.15915
11.35	0.0183	-0.13106	-0.1217	-0.13106	-0.12638	-0.07021	0.07957	0.07021	0.16851
11.3667	0.0183	-0.13106	-0.1217	-0.13106	-0.1217	-0.07021	0.07957	0.07489	0.18723
11.3833	0.0183	-0.13106	-0.1217	-0.13574	-0.1217	-0.07489	0.07957	0.08426	0.20128
11.4	0.0183	-0.13106	-0.1217	-0.13574	-0.1217	-0.07489	0.08426	0.08894	0.22
11.4167	0.0183	-0.12638	-0.1217	-0.13574	-0.1217	-0.07489	0.08426	0.09362	0.23872
11.4333	0.0183	-0.12638	-0.1217	-0.13106	-0.1217	-0.07489	0.08426	0.0983	0.25277
11.45	0.0183	-0.12638	-0.1217	-0.13106	-0.1217	-0.07021	0.08426	0.10766	0.27149
11.4667	0.01362	-0.12638	-0.1217	-0.13106	-0.1217	-0.07021	0.08426	0.1217	0.29021
11.4833	0.0183	-0.12638	-0.12638	-0.13106	-0.12638	-0.07021	0.08894	0.13106	0.31362
11.5	0.0183	-0.12638	-0.12638	-0.13106	-0.12638	-0.07021	0.08894	0.13574	0.33702
11.5167	0.02298	-0.12638	-0.1217	-0.13106	-0.12638	-0.07021	0.08894	0.14511	0.36043
11.5333	0.02298	-0.12638	-0.1217	-0.12638	-0.12638	-0.07021	0.09362	0.15447	0.38383
11.55	0.02298	-0.12638	-0.1217	-0.13106	-0.12638	-0.07021	0.09362	0.16851	0.40723
11.5667	0.0183	-0.12638	-0.1217	-0.13106	-0.1217	-0.07021	0.0983	0.17787	0.44
11.5833	0.0183	-0.12638	-0.1217	-0.13106	-0.1217	-0.07021	0.0983	0.19191	0.46809
11.6	0.02298	-0.12638	-0.1217	-0.13106	-0.1217	-0.07021	0.0983	0.20128	0.50085
11.6167	0.02298	-0.12638	-0.12638	-0.13106	-0.1217	-0.07021	0.10298	0.21532	0.53362
11.6333	0.02298	-0.12638	-0.12638	-0.13106	-0.12638	-0.07021	0.10766	0.22936	0.56638
11.65	0.0183	-0.12638	-0.12638	-0.12638	-0.12638	-0.07021	0.10766	0.24809	0.60383
11.6667	0.0183	-0.12638	-0.12638	-0.12638	-0.12638	-0.06553	0.11234	0.26213	0.64128
11.6833	0.0183	-0.12638	-0.12638	-0.12638	-0.12638	-0.06553	0.11702	0.28085	0.67872
11.7	0.02298	-0.12638	-0.12638	-0.13106	-0.12638	-0.06553	0.11702	0.29957	0.72085
11.7167	0.02298	-0.12638	-0.1217	-0.13106	-0.12638	-0.07021	0.1217	0.3183	0.76298
11.7333	0.02298	-0.12638	-0.1217	-0.12638	-0.12638	-0.07021	0.12638	0.33702	0.80979
11.75	0.02298	-0.12638	-0.1217	-0.12638	-0.12638	-0.06553	0.13106	0.36043	0.86128
11.7667	0.02298	-0.12638	-0.12638	-0.13106	-0.1217	-0.06553	0.13574	0.38383	0.91277
11.7833	0.02298	-0.13106	-0.12638	-0.13106	-0.1217	-0.06553	0.14043	0.40723	0.96894
11.8	0.02298	-0.12638	-0.12638	-0.13106	-0.1217	-0.06553	0.14511	0.43064	1.02979
11.8167	0.02298	-0.12638	-0.12638	-0.13106	-0.1217	-0.06553	0.15447	0.45404	1.09064
11.8333	0.02298	-0.12638	-0.12638	-0.12638	-0.1217	-0.06553	0.15915	0.48213	1.15617
11.85	0.02298	-0.1217	-0.12638	-0.12638	-0.1217	-0.06085	0.16383	0.51489	1.2217
11.8667	0.02298	-0.12638	-0.12638	-0.12638	-0.12638	-0.06085	0.17319	0.54298	1.29192
11.8833	0.02298	-0.12638	-0.12638	-0.13106	-0.12638	-0.05617	0.17787	0.57574	1.36681
11.9	0.02766	-0.12638	-0.12638	-0.13106	-0.12638	-0.05617	0.18723	0.61319	1.44638
11.9167	0.02766	-0.12638	-0.12638	-0.12638	-0.12638	-0.05617	0.1966	0.64596	1.52596
11.9333	0.02766	-0.12638	-0.12638	-0.12638	-0.12638	-0.05617	0.20596	0.6834	1.61021
11.95	0.02766	-0.12638	-0.12638	-0.12638	-0.1217	-0.05617	0.21532	0.72553	1.70383
11.9667	0.02766	-0.12638	-0.12638	-0.12638	-0.1217	-0.05149	0.22468	0.76766	1.79745
11.9833	0.02766	-0.12638	-0.12638	-0.13106	-0.1217	-0.05149	0.23404	0.80979	1.89575
12	0.02766	-0.12638	-0.12638	-0.13106	-0.1217	-0.05149	0.2434	0.8566	1.99872
12.0167	0.02766	-0.1217	-0.12638	-0.12638	-0.1217	-0.05149	0.25745	0.9034	2.10638
12.0333	0.02766	-0.1217	-0.12638	-0.12638	-0.1217	-0.05149	0.27149	0.95489	2.21872
12.05	0.02766	-0.1217	-0.12638	-0.12638	-0.1217	-0.04681	0.28085	1.01106	2.33575
12.0667	0.02766	-0.1217	-0.12638	-0.12638	-0.1217	-0.04213	0.29489	1.06723	2.45277
12.0833	0.02766	-0.1217	-0.13106	-0.12638	-0.1217	-0.03745	0.30894	1.12809	2.57447
12.1	0.03234	-0.1217	-0.12638	-0.12638	-0.1217	-0.03745	0.32298	1.18894	2.70085
12.1167	0.03234	-0.1217	-0.12638	-0.12638	-0.1217	-0.03745	0.3417	1.25447	2.83192
12.1333	0.03234	-0.1217	-0.12638	-0.12638	-0.1217	-0.03277	0.36043	1.32	2.96298
12.15	0.02766	-0.1217	-0.12638	-0.12638	-0.11702	-0.03277	0.37915	1.39021	3.1034
12.1667	0.02766	-0.12638	-0.12638	-0.12638	-0.11702	-0.02809	0.39787	1.46043	3.24383
12.1833	0.02766	-0.12638	-0.12638	-0.12638	-0.11702	-0.0234	0.4166	1.53532	3.38894
12.2	0.02766	-0.1217	-0.12638	-0.12638	-0.11702	-0.0234	0.43532	1.61021	3.53404
12.2167	0.02766	-0.1217	-0.12638	-0.12638	-0.11702	-0.01872	0.45872	1.68979	3.68383
12.2333	0.02766	-0.1217	-0.12638	-0.1217	-0.11702	-0.01404	0.48681	1.77404	3.83362
12.25	0.02766	-0.1217	-0.12638	-0.1217	-0.11702	-0.00936	0.50553	1.8583	3.98809
12.2667	0.02766	-0.1217	-0.12638	-0.1217	-0.11702	-0.00468	0.53362	1.94723	4.14255
12.2833	0.02766	-0.1217	-0.13106	-0.12638	-0.11702	0	0.5617	2.04085	4.29702
12.3	0.02766	-0.1217	-0.12638	-0.12638	-0.11702	0.00468	0.58979	2.13447	4.45149
12.3167	0.03234	-0.1217	-0.1217	-0.12638	-0.11702	0.00936	0.61787	2.2234	4.60596
12.3333	0.02766	-0.1217	-0.1217	-0.12638	-0.11702	0.01404	0.65064	2.3217	4.76043
12.35	0.02766	-0.1217	-0.1217	-0.12638	-0.11702	0.01872	0.68809	2.42	4.91489
12.3667	0.02766	-0.1217	-0.12638	-0.12638	-0.11234	0.0234	0.72085	2.5183	5.06936
12.3833	0.02766	-0.1217	-0.12638	-0.12638	-0.11234	0.03277	0.7583	2.6166	5.21915
12.4	0.02766	-0.1217	-0.12638	-0.12638	-0.11234	0.03745	0.79574	2.71957	5.36894
12.4167	0.02766	-0.11702	-0.12638	-0.12638	-0.11234	0.04213	0.83319	2.82255	5.51872
12.4333	0.02766	-0.11702	-0.12638	-0.1217	-0.11234	0.05149	0.87532	2.92553	5.66383
12.45	0.02298	-0.11702	-0.12638	-0.1217	-0.11234	0.06085	0.91277	3.03319	5.79957
12.4667	0.02298	-0.11702	-0.12638	-0.1217	-0.11234	0.07021	0.95489	3.13617	5.94
12.4833	0.02766	-0.11702	-0.12638	-0.12638	-0.11234	0.07957	1.0017	3.24383	6.07106
12.5	0.02766	-0.11702	-0.12638	-0.12638	-0.11234	0.08894	1.04851	3.35149	6.19745
12.5167	0.02766	-0.11702	-0.1217	-0.12638	-0.11702	0.0983	1.09532	3.45447	6.31915
12.5333	0.02766	-0.1217	-0.1217	-0.12638	-0.11234	0.10766	1.14681	3.56213	6.43149
12.55	0.02766	-0.1217	-0.12638	-0.12638	-0.11234	0.1217	1.1983	3.66511	6.54851
12.5667	0.02766	-0.1217	-0.12638	-0.12638	-0.10766	0.13106	1.24979	3.76809	6.65149
12.5833	0.02766	-0.1217	-0.12638	-0.13106	-0.10766	0.14043	1.30128	3.87106	6.75447
12.6	0.02298	-0.1217	-0.12638	-0.13106	-0.11234	0.15447	1.35745	3.96936	6.84809
12.6167	0.02766	-0.11702	-0.12638	-0.12638	-0.10766	0.16383	1.41362	4.06766	6.93234
12.6333	0.02298	-0.11702	-0.12638	-0.1217	-0.10766	0.18255	1.46979	4.16596	7.01192
12.65	0.02298	-0.11702	-0.12638	-0.12638	-0.10766	0.1966	1.52596	4.26426	7.08681
12.6667	0.02298	-0.1217	-0.12638	-0.12638	-0.10766	0.21064	1.58681	4.35787	7.15234
12.6833	0.02766	-0.1217	-0.12638	-0.12638	-0.10766	0.22936	1.64298	4.44681	7.21319
12.7	0.02766	-0.1217	-0.12638	-0.12638	-0.10766	0.2434	1.70851	4.53575	7.26
12.7167	0.02766	-0.1217	-0.12638	-0.12638	-0.10766	0.25745	1.76936	4.62	7.30213
12.7333	0.02298	-0.1217	-0.1217	-0.12638	-0.10298	0.27617	1.83021	4.70426	7.33957
12.75	0.02298	-0.1217	-0.12638	-0.12638	-0.10298	0.29489	1.89575	4.78383	7.37234
12.7667	0.02298	-0.1217	-0.12638	-0.12638	-0.0983	0.31362	1.96128	4.8634	7.40043
12.7833	0.02298	-0.1217	-0.12638	-0.12638	-0.0983	0.33234	2.02213	4.93362	7.41915
12.8	0.02298	-0.1217	-0.12638	-0.12638	-0.0983	0.35574	2.08766	5.00383	7.42851
12.8167	0.02298	-0.1217	-0.12638	-0.12638	-0.0983	0.37915	2.15319	5.06936	7.43319
12.8333	0.02298	-0.1217	-0.12638	-0.12638	-0.0983	0.40255	2.21872	5.13489	7.42851
12.85	0.02298	-0.1217	-0.12638	-0.12638	-0.09362	0.42596	2.28426	5.19575	7.41915
12.8667	0.02298	-0.1217	-0.12638	-0.12638	-0.09362	0.44936	2.34979	5.2566	7.40511
12.8833	0.02298	-0.1217	-0.12638	-0.12638	-0.09362	0.47277	2.41532	5.3034	7.38638
12.9	0.02766	-0.1217	-0.12638	-0.12638	-0.09362	0.49617	2.48085	5.35489	7.36298
12.9167	0.02766	-0.1217	-0.1217	-0.12638	-0.08894	0.51957	2.54638	5.39702	7.33021
12.9333	0.02298	-0.1217	-0.1217	-0.12638	-0.08894	0.54766	2.61192	5.43915	7.29277
12.95	0.02298	-0.1217	-0.1217	-0.12638	-0.08426	0.57574	2.67745	5.4766	7.25532
12.9667	0.02298	-0.12638	-0.12638	-0.12638	-0.07957	0.60383	2.74298	5.50936	7.21319
12.9833	0.02766	-0.12638	-0.12638	-0.12638	-0.07957	0.63191	2.80383	5.54213	7.1617
13	0.02298	-0.1217	-0.1217	-0.12638	-0.07957	0.66	2.86936	5.56553	7.11021
13.0167	0.02298	-0.1217	-0.1217	-0.12638	-0.07489	0.68809	2.93489	5.58894	7.04936
13.0333	0.02298	-0.1217	-0.12638	-0.12638	-0.07489	0.72085	2.99575	5.60766	6.98851
13.05	0.02298	-0.1217	-0.12638	-0.12638	-0.07021	0.75362	3.05192	5.62638	6.92298
13.0667	0.02298	-0.1217	-0.12638	-0.12638	-0.07021	0.78638	3.11277	5.64043	6.85745
13.0833	0.02766	-0.1217	-0.12638	-0.12638	-0.06553	0.81915	3.16894	5.64511	6.78723
13.1	0.02766	-0.1217	-0.12638	-0.12638	-0.06553	0.84723	3.22979	5.64979	6.70766
13.1167	0.02766	-0.1217	-0.1217	-0.12638	-0.06085	0.88	3.28596	5.64979	6.62809
13.1333	0.02766	-0.1217	-0.1217	-0.12638	-0.05617	0.91745	3.34213	5.64511	6.54851
13.15	0.02766	-0.1217	-0.1217	-0.12638	-0.05149	0.95021	3.3983	5.64043	6.47362
13.1667	0.02766	-0.12638	-0.1217	-0.13106	-0.04681	0.98766	3.44511	5.63106	6.38936
13.1833	0.02766	-0.12638	-0.1217	-0.13106	-0.04213	1.02043	3.4966	5.61234	6.30043
13.2	0.02766	-0.1217	-0.1217	-0.13106	-0.03745	1.05319	3.54809	5.5983	6.21149
13.2167	0.02766	-0.1217	-0.1217	-0.12638	-0.03745	1.09064	3.59489	5.57957	6.12255
13.2333	0.02766	-0.1217	-0.1217	-0.12638	-0.02809	1.13277	3.6417	5.55617	6.02894
13.25	0.02766	-0.1217	-0.12638	-0.12638	-0.0234	1.17021	3.68383	5.53277	5.93532
13.2667	0.02766	-0.1217	-0.12638	-0.12638	-0.01872	1.20766	3.72596	5.50468	5.8417
13.2833	0.03234	-0.1217	-0.12638	-0.13106	-0.01404	1.24511	3.7634	5.47192	5.7434
13.3	0.03234	-0.1217	-0.1217	-0.13106	-0.00936	1.28255	3.80553	5.43447	5.64511
13.3167	0.03234	-0.1217	-0.11702	-0.12638	-0.00468	1.32	3.84298	5.39234	5.54681
13.3333	0.03234	-0.1217	-0.11702	-0.12638	0.00468	1.35745	3.87575	5.35489	5.44851
13.35	0.02766	-0.1217	-0.1217	-0.13106	0.00936	1.39489	3.90851	5.30809	5.35489
13.3667	0.02766	-0.12638	-0.1217	-0.13106	0.01872	1.43234	3.9366	5.26128	5.2566
13.3833	0.03234	-0.12638	-0.1217	-0.13106	0.0234	1.46979	3.96468	5.21447	5.15362
13.4	0.02766	-0.1217	-0.1217	-0.13106	0.02809	1.50723	3.98809	5.16298	5.05532
13.4167	0.02766	-0.1217	-0.1217	-0.12638	0.03745	1.54468	4.01149	5.10681	4.95234
13.4333	0.02766	-0.1217	-0.1217	-0.12638	0.04681	1.58681	4.03021	5.05532	4.84936
13.45	0.02766	-0.1217	-0.1217	-0.12638	0.05617	1.62426	4.04426	4.99915	4.74638
13.4667	0.02766	-0.12638	-0.1217	-0.12638	0.06085	1.6617	4.06298	4.9383	4.64809
13.4833	0.03234	-0.12638	-0.1217	-0.13106	0.07021	1.69915	4.07702	4.87745	4.54979
13.5	0.03234	-0.1217	-0.1217	-0.13106	0.07489	1.73192	4.08638	4.81192	4.44681
13.5167	0.03234	-0.1217	-0.11702	-0.13106	0.08894	1.76936	4.09575	4.74638	4.34383
13.5333	0.03234	-0.12638	-0.11702	-0.12638	0.0983	1.80681	4.10511	4.68085	4.24553
13.55	0.02766	-0.12638	-0.1217	-0.13106	0.10766	1.83957	4.10979	4.61064	4.15192
13.5667	0.03234	-0.12638	-0.1217	-0.13106	0.1217	1.87234	4.10979	4.54043	4.05362
13.5833	0.03234	-0.12638	-0.1217	-0.13106	0.13106	1.90511	4.10511	4.47021	3.96
13.6	0.03234	-0.12638	-0.11702	-0.12638	0.14043	1.93787	4.10043	4.39532	3.8617
13.6167	0.02766	-0.1217	-0.1217	-0.12638	0.14979	1.97064	4.09575	4.32511	3.7634
13.6333	0.02766	-0.1217	-0.1217	-0.1217	0.16383	2.00809	4.08638	4.25489	3.66979
13.65	0.02766	-0.12638	-0.1217	-0.1217	0.17319	2.04085	4.07702	4.18	3.57617
13.6667	0.03234	-0.12638	-0.1217	-0.1217	0.18723	2.06894	4.06298	4.10511	3.48723
13.6833	0.03234	-0.12638	-0.1217	-0.1217	0.1966	2.09702	4.04426	4.03021	3.39362
13.7	0.03234	-0.12638	-0.11702	-0.1217	0.21064	2.12511	4.03021	3.95064	3.30468
13.7167	0.03234	-0.12638	-0.11702	-0.1217	0.22468	2.15319	4.01149	3.87106	3.21106
13.7333	0.03234	-0.12638	-0.11702	-0.1217	0.23872	2.18128	3.99277	3.79617	3.12681
13.75	0.03234	-0.12638	-0.11702	-0.1217	0.25277	2.20936	3.96468	3.72128	3.04723
13.7667	0.03234	-0.12638	-0.1217	-0.12638	0.27149	2.23277	3.94128	3.64638	2.96298
13.7833	0.03234	-0.12638	-0.1217	-0.12638	0.28553	2.25617	3.90851	3.56681	2.87872
13.8	0.03234	-0.1217	-0.1217	-0.1217	0.29489	2.27957	3.88043	3.48723	2.79915
13.8167	0.03234	-0.1217	-0.1217	-0.1217	0.31362	2.30298	3.85234	3.41234	2.71957
13.8333	0.03234	-0.1217	-0.1217	-0.11702	0.32766	2.32638	3.81489	3.34213	2.64
13.85	0.03234	-0.1217	-0.1217	-0.11702	0.34638	2.34511	3.78213	3.26723	2.56511
13.8667	0.03234	-0.1217	-0.1217	-0.1217	0.36043	2.36383	3.74468	3.19234	2.49021
13.8833	0.03702	-0.1217	-0.1217	-0.1217	0.37447	2.37787	3.70723	3.11745	2.41532
13.9	0.03702	-0.1217	-0.11702	-0.1217	0.39319	2.39192	3.66979	3.04255	2.34511
13.9167	0.03702	-0.1217	-0.11702	-0.1217	0.40723	2.41064	3.63234	2.96766	2.27489
13.9333	0.03234	-0.12638	-0.11702	-0.1217	0.43064	2.42468	3.59021	2.89745	2.20468
13.95	0.03234	-0.12638	-0.11702	-0.1217	0.44936	2.43404	3.5434	2.82723	2.14383
13.9667	0.03702	-0.12638	-0.1217	-0.1217	0.4634	2.4434	3.50128	2.75702	2.0783
13.9833	0.03702	-0.12638	-0.11702	-0.1217	0.48213	2.45277	3.45447	2.68681	2.01745
14	0.03234	-0.1217	-0.11702	-0.11702	0.50085	2.46213	3.40766	2.6166	1.9566
14.0167	0.03234	-0.1217	-0.11702	-0.11702	0.51957	2.47149	3.36085	2.55106	1.89575
14.0333	0.03234	-0.1217	-0.11702	-0.11702	0.54298	2.47617	3.31404	2.49021	1.83489
14.05	0.03234	-0.1217	-0.1217	-0.11702	0.55702	2.48553	3.26255	2.42468	1.77872
14.0667	0.03702	-0.1217	-0.1217	-0.11234	0.57574	2.48553	3.21106	2.36383	1.72723
14.0833	0.03702	-0.1217	-0.11702	-0.11234	0.59447	2.49021	3.16426	2.2983	1.67106
14.1	0.03702	-0.1217	-0.11702	-0.11234	0.61319	2.49021	3.11745	2.23745	1.61957
14.1167	0.03702	-0.1217	-0.11702	-0.11234	0.6366	2.49021	3.06596	2.1766	1.56809
14.1333	0.03702	-0.1217	-0.11702	-0.11234	0.65532	2.48553	3.01447	2.11575	1.52128
14.15	0.03702	-0.12638	-0.11702	-0.11234	0.67404	2.48553	2.96298	2.05957	1.47447
14.1667	0.03702	-0.12638	-0.11702	-0.11702	0.69745	2.48085	2.90681	2.0034	1.43234
14.1833	0.03702	-0.1217	-0.11702	-0.11234	0.71617	2.47149	2.86	1.94723	1.38553
14.2	0.03702	-0.1217	-0.11702	-0.10766	0.73489	2.46681	2.80851	1.89106	1.3434
14.2167	0.03702	-0.11702	-0.11702	-0.10766	0.7583	2.46213	2.75234	1.83957	1.30128
14.2333	0.03702	-0.1217	-0.11702	-0.10298	0.77702	2.45277	2.70085	1.78809	1.25915
14.25	0.03702	-0.1217	-0.1217	-0.10298	0.80043	2.4434	2.64936	1.74128	1.2217
14.2667	0.03702	-0.1217	-0.11702	-0.10298	0.81915	2.43404	2.59787	1.68979	1.18426
14.2833	0.0417	-0.1217	-0.11702	-0.10298	0.83787	2.42	2.54638	1.64298	1.14681
14.3	0.0417	-0.11702	-0.11702	-0.10298	0.8566	2.40596	2.49957	1.59617	1.10936
14.3167	0.0417	-0.1217	-0.11234	-0.0983	0.88	2.39192	2.44809	1.54936	1.0766
14.3333	0.03702	-0.1217	-0.11702	-0.0983	0.9034	2.37787	2.3966	1.50723	1.04383
14.35	0.03702	-0.1217	-0.11702	-0.0983	0.92213	2.35915	2.34511	1.46511	1.01575
14.3667	0.03702	-0.1217	-0.11702	-0.0983	0.94553	2.34511	2.29362	1.42298	0.98766
14.3833	0.03702	-0.11702	-0.11702	-0.09362	0.96426	2.32638	2.24213	1.38085	0.95489
14.4	0.03702	-0.11702	-0.11702	-0.08894	0.98298	2.30766	2.19532	1.3434	0.92681
14.4167	0.03702	-0.11702	-0.11702	-0.08894	1.0017	2.28894	2.14851	1.30596	0.89404
14.4333	0.03702	-0.11702	-0.11702	-0.08426	1.02511	2.27021	2.09702	1.26851	0.87064
14.45	0.03702	-0.11702	-0.11702	-0.08426	1.04383	2.25149	2.05021	1.23575	0.84723
14.4667	0.0417	-0.11702	-0.11702	-0.07957	1.06255	2.22809	2.0034	1.20298	0.81915
14.4833	0.0417	-0.11702	-0.11702	-0.07957	1.08128	2.20936	1.96128	1.16553	0.79574
14.5	0.0417	-0.11702	-0.11702	-0.07489	1.1	2.18596	1.91915	1.13277	0.77234
14.5167	0.0417	-0.11702	-0.11702	-0.07489	1.11872	2.16255	1.87234	1.1	0.74894
14.5333	0.03702	-0.11702	-0.11702	-0.07021	1.14213	2.13915	1.83021	1.06723	0.72553
14.55	0.03702	-0.11702	-0.11702	-0.07021	1.16085	2.11106	1.7834	1.03915	0.70681
14.5667	0.0417	-0.11702	-0.11702	-0.06553	1.17957	2.08766	1.74128	1.00638	0.68809
14.5833	0.0417	-0.11702	-0.11702	-0.06553	1.19362	2.05957	1.69915	0.9783	0.66936
14.6	0.0417	-0.11234	-0.11702	-0.05617	1.21234	2.03617	1.6617	0.95021	0.65064
14.6167	0.0417	-0.11234	-0.11702	-0.05149	1.23106	2.01277	1.61957	0.92681	0.63191
14.6333	0.03702	-0.11234	-0.11702	-0.05149	1.24511	1.98468	1.57745	0.9034	0.61319
14.65	0.03702	-0.11234	-0.1217	-0.04213	1.26383	1.96128	1.54	0.88	0.59915
14.6667	0.0417	-0.11234	-0.1217	-0.04213	1.27787	1.93319	1.50255	0.8566	0.58043
14.6833	0.0417	-0.11234	-0.11702	-0.03745	1.29192	1.90511	1.46979	0.83319	0.56638
14.7	0.0417	-0.11234	-0.11702	-0.03277	1.31064	1.87702	1.43234	0.80979	0.54766
14.7167	0.0417	-0.11234	-0.11702	-0.02809	1.32468	1.84894	1.39957	0.78638	0.53362
14.7333	0.03702	-0.11234	-0.11702	-0.0234	1.3434	1.82085	1.36213	0.76766	0.52426
14.75	0.03702	-0.11702	-0.11702	-0.01872	1.35745	1.79277	1.32936	0.74426	0.51021
14.7667	0.03702	-0.11702	-0.11702	-0.01404	1.37149	1.76468	1.2966	0.72553	0.50085
14.7833	0.03702	-0.11234	-0.11702	-0.00936	1.38085	1.7366	1.26383	0.70681	0.48681
14.8	0.03702	-0.11234	-0.11702	-0.00468	1.39489	1.70851	1.23106	0.68809	0.47277
14.8167	0.03234	-0.10766	-0.11702	0.00468	1.40894	1.68043	1.20298	0.66936	0.45872
14.8333	0.03234	-0.10766	-0.11702	0.00936	1.4183	1.65702	1.17021	0.65532	0.44936
14.85	0.03702	-0.10766	-0.11702	0.01404	1.42766	1.62894	1.13745	0.64128	0.44
14.8667	0.03702	-0.11234	-0.11702	0.01872	1.4417	1.59617	1.10936	0.62255	0.42596
14.8833	0.03702	-0.10766	-0.11234	0.02809	1.45106	1.56809	1.08596	0.60851	0.4166
14.9	0.03702	-0.10766	-0.11234	0.03277	1.46043	1.54	1.05787	0.58979	0.40255
14.9167	0.03702	-0.11234	-0.11234	0.04213	1.46979	1.51192	1.03447	0.57574	0.39319
14.9333	0.03702	-0.11234	-0.10766	0.04681	1.47915	1.48383	1.00638	0.5617	0.38851
14.95	0.03702	-0.11234	-0.11234	0.05617	1.48851	1.45575	0.98298	0.55234	0.37915
14.9667	0.03702	-0.11234	-0.11234	0.06085	1.49787	1.42766	0.95957	0.5383	0.36979
14.9833	0.03702	-0.10766	-0.10766	0.07021	1.50255	1.39957	0.93617	0.52426	0.36043
15	0.03702	-0.10766	-0.10766	0.07957	1.51192	1.37617	0.91277	0.51021	0.35574
15.0167	0.03702	-0.10766	-0.10766	0.08894	1.5166	1.34809	0.88936	0.50085	0.3417
15.0333	0.03702	-0.10766	-0.10766	0.0983	1.52128	1.32468	0.87064	0.49149	0.33702
15.05	0.03702	-0.10766	-0.10766	0.10766	1.52596	1.2966	0.84723	0.48213	0.33234
15.0667	0.03702	-0.10766	-0.10766	0.11702	1.53064	1.26851	0.82383	0.46809	0.32298
15.0833	0.0417	-0.10766	-0.10298	0.12638	1.53532	1.24043	0.80979	0.45872	0.31362
15.1	0.0417	-0.10766	-0.10298	0.14043	1.53532	1.21702	0.79106	0.44468	0.30426
15.1167	0.0417	-0.10766	-0.10298	0.14979	1.54	1.18894	0.77234	0.43532	0.29957
15.1333	0.03702	-0.10766	-0.10298	0.15915	1.54468	1.16553	0.75362	0.42596	0.29489
15.15	0.03702	-0.11234	-0.10298	0.16851	1.54468	1.13745	0.73489	0.4166	0.29021
15.1667	0.03702	-0.10766	-0.10298	0.17787	1.54936	1.11404	0.71617	0.40723	0.28553
15.1833	0.03702	-0.10766	-0.10298	0.19191	1.54468	1.08596	0.70213	0.39787	0.28085
15.2	0.03702	-0.10766	-0.10298	0.20596	1.54468	1.06255	0.6834	0.38851	0.27149
15.2167	0.03702	-0.10766	-0.10298	0.22	1.54468	1.04383	0.66936	0.38383	0.26681
15.2333	0.03702	-0.10766	-0.10298	0.22936	1.54468	1.02043	0.65532	0.37915	0.26213
15.25	0.03702	-0.10766	-0.10298	0.2434	1.54	0.99702	0.6366	0.37447	0.25745
15.2667	0.0417	-0.10766	-0.0983	0.25745	1.54	0.97362	0.62723	0.36511	0.24809
15.2833	0.0417	-0.10766	-0.09362	0.26681	1.53532	0.95021	0.61319	0.35574	0.2434
15.3	0.0417	-0.10766	-0.09362	0.28553	1.53064	0.92681	0.59915	0.34638	0.23872
15.3167	0.0417	-0.10766	-0.08894	0.29489	1.53064	0.90809	0.58979	0.3417	0.23404
15.3333	0.0417	-0.10766	-0.08894	0.31362	1.52596	0.88468	0.57574	0.33702	0.23404
15.35	0.0417	-0.11234	-0.08894	0.32766	1.52128	0.86128	0.5617	0.33234	0.22936
15.3667	0.0417	-0.10766	-0.08894	0.3417	1.5166	0.84255	0.55234	0.32298	0.22936
15.3833	0.0417	-0.10766	-0.08426	0.35574	1.50723	0.81915	0.54298	0.3183	0.22468
15.4	0.0417	-0.10298	-0.08426	0.37447	1.50255	0.80043	0.52894	0.31362	0.22
15.4167	0.0417	-0.10766	-0.08426	0.39319	1.49319	0.7817	0.51957	0.30894	0.21532
15.4333	0.03702	-0.10766	-0.08426	0.40723	1.48851	0.76298	0.50553	0.30426	0.21064
15.45	0.0417	-0.10766	-0.08426	0.42596	1.47915	0.74426	0.49617	0.29957	0.21064
15.4667	0.0417	-0.10766	-0.07957	0.44	1.46979	0.72553	0.48681	0.29489	0.20596
15.4833	0.04638	-0.10298	-0.07489	0.45872	1.46043	0.70681	0.48213	0.29021	0.20128
15.5	0.04638	-0.10766	-0.07489	0.47745	1.45106	0.68809	0.47277	0.28553	0.1966
15.5167	0.0417	-0.10766	-0.07021	0.49617	1.44638	0.66936	0.4634	0.28085	0.19191
15.5333	0.0417	-0.10766	-0.07021	0.51489	1.43702	0.65064	0.45404	0.27617	0.19191
15.55	0.0417	-0.10766	-0.06553	0.52894	1.42766	0.63191	0.44468	0.27149	0.19191
15.5667	0.04638	-0.10766	-0.06085	0.54766	1.4183	0.61319	0.44	0.26681	0.18723
15.5833	0.0417	-0.10298	-0.06085	0.56638	1.40426	0.59447	0.43064	0.25745	0.18255
15.6	0.0417	-0.10298	-0.05617	0.58979	1.39489	0.58043	0.42128	0.25745	0.17787
15.6167	0.0417	-0.10298	-0.05149	0.61319	1.38085	0.56638	0.4166	0.25745	0.17787
15.6333	0.0417	-0.10298	-0.04681	0.63191	1.37149	0.55234	0.40723	0.25277	0.17787
15.65	0.04638	-0.10766	-0.04213	0.65064	1.35745	0.5383	0.40255	0.25277	0.17319
15.6667	0.04638	-0.10766	-0.03745	0.66936	1.3434	0.51957	0.39787	0.24809	0.16851
15.6833	0.04638	-0.10298	-0.02809	0.69277	1.32936	0.50553	0.39319	0.2434	0.16851
15.7	0.04638	-0.10766	-0.0234	0.71149	1.32	0.49149	0.38851	0.23872	0.16383
15.7167	0.04638	-0.10766	-0.01404	0.73489	1.30596	0.47745	0.37915	0.23404	0.16383
15.7333	0.04638	-0.10766	-0.00936	0.7583	1.29192	0.4634	0.37447	0.23404	0.16383
15.75	0.04638	-0.10766	0	0.77702	1.27787	0.44936	0.36979	0.22936	0.16383
15.7667	0.04638	-0.10766	0.00936	0.79574	1.26383	0.43532	0.36511	0.22468	0.15915
15.7833	0.04638	-0.10298	0.01872	0.82383	1.24979	0.42128	0.36043	0.22	0.15915
15.8	0.04638	-0.10298	0.02809	0.84723	1.23575	0.40723	0.35106	0.22	0.15447
15.8167	0.0417	-0.10298	0.03745	0.87064	1.21702	0.39787	0.34638	0.22	0.15447
15.8333	0.04638	-0.10298	0.04681	0.88936	1.20298	0.38851	0.3417	0.22	0.14979
15.85	0.04638	-0.10298	0.06085	0.91277	1.18426	0.37447	0.33702	0.21532	0.14979
15.8667	0.05106	-0.10298	0.07489	0.93617	1.16553	0.36043	0.33702	0.21532	0.14511
15.8833	0.05106	-0.10298	0.09362	0.95957	1.15149	0.35106	0.33234	0.21064	0.14511
15.9	0.05106	-0.10298	0.10766	0.98298	1.13745	0.33702	0.32766	0.21064	0.14043
15.9167	0.04638	-0.10298	0.12638	1.0017	1.11872	0.32766	0.32766	0.21064	0.14043
15.9333	0.04638	-0.10298	0.14043	1.02511	1.1	0.3183	0.32298	0.20596	0.14511
15.95	0.04638	-0.10766	0.15915	1.04383	1.08596	0.30426	0.3183	0.20128	0.14511
15.9667	0.04638	-0.10298	0.17787	1.06723	1.06255	0.29489	0.31362	0.20128	0.14511
15.9833	0.04638	-0.0983	0.20128	1.09064	1.04383	0.28553	0.31362	0.1966	0.14043
16	0.04638	-0.0983	0.22	1.11404	1.02511	0.28085	0.30894	0.1966	0.14043
16.0167	0.04638	-0.0983	0.2434	1.13745	1.00638	0.27149	0.30426	0.1966	0.13574
16.0333	0.04638	-0.0983	0.26681	1.15617	0.98766	0.26213	0.29957	0.1966	0.13574
16.05	0.04638	-0.0983	0.29021	1.17489	0.96426	0.25745	0.29957	0.1966	0.13574
16.0667	0.05106	-0.0983	0.3183	1.19362	0.94553	0.24809	0.29957	0.1966	0.13574
16.0833	0.05106	-0.0983	0.34638	1.21234	0.92213	0.23872	0.29957	0.19191	0.13106
16.1	0.05106	-0.0983	0.37447	1.23106	0.90809	0.22936	0.29489	0.19191	0.13106
16.1167	0.05106	-0.0983	0.40255	1.24511	0.88468	0.22468	0.29489	0.19191	0.13106
16.1333	0.05106	-0.0983	0.43532	1.25915	0.86596	0.21532	0.29021	0.19191	0.13106
16.15	0.05106	-0.0983	0.4634	1.27319	0.84255	0.21064	0.29021	0.18723	0.13106
16.1667	0.05106	-0.0983	0.49617	1.29192	0.82383	0.20128	0.29021	0.18723	0.13106
16.1833	0.05106	-0.09362	0.52894	1.30596	0.80043	0.1966	0.28553	0.18723	0.13106
16.2	0.05106	-0.08894	0.5617	1.32	0.77702	0.19191	0.28085	0.18723	0.12638
16.2167	0.04638	-0.08894	0.59447	1.32936	0.7583	0.18723	0.28085	0.18723	0.12638
16.2333	0.04638	-0.08894	0.62723	1.33872	0.73489	0.18255	0.28085	0.18723	0.12638
16.25	0.05106	-0.08894	0.66468	1.3434	0.71149	0.17787	0.27617	0.18723	0.12638
16.2667	0.05106	-0.08426	0.70213	1.35277	0.68809	0.16851	0.27617	0.18723	0.12638
16.2833	0.05106	-0.08426	0.73489	1.35745	0.66468	0.16851	0.27617	0.18255	0.1217
16.3	0.05106	-0.07957	0.77234	1.35745	0.65064	0.16383	0.27617	0.18255	0.1217
16.3167	0.05106	-0.07957	0.80979	1.36213	0.62723	0.15915	0.27617	0.18255	0.1217
16.3333	0.05106	-0.07957	0.84255	1.36213	0.60851	0.15447	0.27149	0.18255	0.12638
16.35	0.05106	-0.07957	0.88	1.35745	0.58511	0.14979	0.27149	0.18255	0.12638
16.3667	0.05574	-0.07489	0.91277	1.35277	0.56638	0.14511	0.27149	0.17787	0.12638
16.3833	0.05106	-0.07021	0.95021	1.34809	0.54298	0.14511	0.26681	0.17787	0.12638
16.4	0.05106	-0.06553	0.98298	1.3434	0.52426	0.14043	0.26681	0.17787	0.1217
16.4167	0.05106	-0.06085	1.01575	1.33404	0.50553	0.14043	0.26681	0.17787	0.1217
16.4333	0.05574	-0.05617	1.04383	1.32468	0.48681	0.14043	0.26681	0.18255	0.1217
16.45	0.05574	-0.05617	1.0766	1.31064	0.46809	0.13574	0.26681	0.18255	0.1217
16.4667	0.05574	-0.05149	1.10468	1.2966	0.44936	0.13106	0.26681	0.17787	0.1217
16.4833	0.06043	-0.04681	1.13277	1.27787	0.43064	0.13106	0.26681	0.17787	0.11702
16.5	0.05574	-0.04213	1.16085	1.25915	0.4166	0.13106	0.26681	0.17787	0.11702
16.5167	0.05574	-0.03745	1.17957	1.24043	0.40255	0.12638	0.26681	0.17787	0.1217
16.5333	0.05574	-0.03277	1.1983	1.2217	0.38383	0.1217	0.26681	0.17787	0.1217
16.55	0.05574	-0.0234	1.2217	1.1983	0.36979	0.1217	0.26213	0.17319	0.1217
16.5667	0.05574	-0.01404	1.23575	1.17489	0.35106	0.11702	0.26213	0.17319	0.1217
16.5833	0.05574	-0.00468	1.24979	1.15149	0.33702	0.11702	0.26213	0.17319	0.1217
16.6	0.05574	0.00468	1.26383	1.12809	0.32298	0.1217	0.26213	0.17319	0.1217
16.6167	0.05574	0.00936	1.26851	1.10468	0.30894	0.1217	0.26213	0.17787	0.1217
16.6333	0.05574	0.01872	1.27319	1.07192	0.29489	0.11702	0.26213	0.17787	0.1217
16.65	0.06043	0.02809	1.28255	1.04383	0.28085	0.11702	0.26213	0.17787	0.11702
16.6667	0.06043	0.04213	1.28723	1.01575	0.26681	0.11234	0.26213	0.17319	0.11702
16.6833	0.06043	0.05149	1.28255	0.98766	0.25745	0.11234	0.26213	0.17319	0.11702
16.7	0.06043	0.06085	1.27787	0.95489	0.24809	0.11234	0.26213	0.17319	0.11234
16.7167	0.06043	0.07489	1.27319	0.92681	0.23872	0.11234	0.26213	0.17319	0.11702
16.7333	0.06043	0.08426	1.25915	0.89404	0.22936	0.10766	0.26213	0.17319	0.11702
16.75	0.06043	0.0983	1.24979	0.86128	0.22	0.10766	0.26213	0.16851	0.11702
16.7667	0.06043	0.11702	1.23575	0.83319	0.21064	0.10298	0.26213	0.16851	0.11702
16.7833	0.06043	0.13574	1.21702	0.80043	0.1966	0.10298	0.26213	0.16383	0.11234
16.8	0.06043	0.14979	1.1983	0.77234	0.19191	0.10766	0.26213	0.16851	0.11234
16.8167	0.06043	0.16851	1.17957	0.74426	0.18255	0.10766	0.26213	0.16851	0.11234
16.8333	0.06043	0.18723	1.15617	0.71149	0.17787	0.10766	0.26213	0.16851	0.11234
16.85	0.06511	0.20596	1.13277	0.67872	0.16851	0.10298	0.26213	0.16851	0.11234
16.8667	0.06511	0.22468	1.10936	0.65064	0.15915	0.10298	0.26213	0.16851	0.11234
16.8833	0.06511	0.2434	1.08128	0.62255	0.15447	0.10298	0.26681	0.16383	0.10766
16.9	0.06511	0.26681	1.05319	0.59447	0.14979	0.0983	0.26213	0.16383	0.10766
16.9167	0.06043	0.28553	1.02511	0.56638	0.14511	0.0983	0.26213	0.16383	0.10766
16.9333	0.06511	0.30894	0.99234	0.5383	0.14043	0.09362	0.26213	0.16383	0.10766
16.95	0.06511	0.33234	0.96426	0.51489	0.13574	0.09362	0.26213	0.15915	0.10766
16.9667	0.06511	0.36043	0.93149	0.49149	0.12638	0.09362	0.26213	0.15915	0.10766
16.9833	0.06043	0.38383	0.89872	0.46809	0.1217	0.09362	0.26213	0.15915	0.10298
17	0.06043	0.41191	0.86596	0.44468	0.11702	0.09362	0.26213	0.15915	0.10298
17.0167	0.06043	0.43532	0.83319	0.42128	0.11234	0.09362	0.26213	0.15915	0.10298
17.0333	0.06511	0.4634	0.80043	0.39787	0.10766	0.09362	0.26213	0.15915	0.0983
17.05	0.06511	0.48681	0.77234	0.37915	0.10298	0.08894	0.26213	0.15915	0.09362
17.0667	0.06511	0.51489	0.73957	0.36043	0.0983	0.08894	0.26213	0.15447	0.09362
17.0833	0.06511	0.5383	0.71149	0.3417	0.0983	0.08894	0.26213	0.15447	0.08894
17.1	0.06511	0.56638	0.67872	0.32298	0.09362	0.08894	0.26213	0.15447	0.08894
17.1167	0.06511	0.58979	0.65064	0.30426	0.09362	0.08426	0.26213	0.14979	0.08894
17.1333	0.06043	0.61319	0.61787	0.29021	0.08894	0.08426	0.25745	0.14979	0.09362
17.15	0.06043	0.64128	0.58979	0.27149	0.08426	0.07957	0.25745	0.14979	0.09362
17.1667	0.06043	0.66936	0.56638	0.26213	0.07957	0.07957	0.25745	0.14511	0.08894
17.1833	0.06043	0.69277	0.5383	0.24809	0.07489	0.08426	0.25745	0.14511	0.08426
17.2	0.06043	0.71617	0.51489	0.23872	0.07489	0.08426	0.25745	0.14511	0.08426
17.2167	0.06043	0.73489	0.48681	0.22468	0.07021	0.08426	0.25745	0.14979	0.08426
17.2333	0.06043	0.75362	0.4634	0.21064	0.06553	0.07957	0.25277	0.14511	0.07957
17.25	0.06511	0.77702	0.44468	0.20128	0.06085	0.07957	0.25277	0.14511	0.07957
17.2667	0.06511	0.79574	0.42596	0.19191	0.06085	0.07489	0.25745	0.14511	0.07957
17.2833	0.06511	0.80979	0.40255	0.18255	0.06085	0.07957	0.25745	0.14043	0.07489
17.3	0.06511	0.82383	0.38383	0.17319	0.06085	0.07489	0.25745	0.14511	0.07489
17.3167	0.06043	0.83787	0.36511	0.16383	0.05617	0.07489	0.25277	0.14043	0.07957
17.3333	0.06511	0.84723	0.34638	0.15447	0.05617	0.07489	0.25277	0.14043	0.07957
17.35	0.06511	0.8566	0.33234	0.14979	0.05149	0.07021	0.25277	0.13574	0.07957
17.3667	0.06511	0.86596	0.3183	0.14043	0.05149	0.07021	0.25277	0.13574	0.07489
17.3833	0.06043	0.87064	0.29957	0.13574	0.04681	0.07021	0.25277	0.13574	0.07489
17.4	0.06043	0.87532	0.29021	0.13106	0.04681	0.07489	0.25277	0.13574	0.07489
17.4167	0.06043	0.87532	0.27149	0.12638	0.04681	0.07489	0.25277	0.14043	0.07021
17.4333	0.06511	0.87064	0.26213	0.11702	0.04213	0.07021	0.24809	0.13574	0.07021
17.45	0.06511	0.87064	0.25277	0.11234	0.03745	0.07021	0.24809	0.13574	0.07021
17.4667	0.06511	0.86128	0.2434	0.10766	0.03745	0.06553	0.25277	0.13106	0.06553
17.4833	0.06511	0.8566	0.23404	0.0983	0.03745	0.06553	0.25277	0.13106	0.06553
17.5	0.06511	0.84255	0.22468	0.09362	0.03745	0.06553	0.24809	0.13106	0.06553
17.5167	0.06511	0.83319	0.21532	0.08894	0.03745	0.06553	0.24809	0.13106	0.06553
17.5333	0.06511	0.81915	0.20596	0.08426	0.03277	0.06085	0.24809	0.13106	0.06553
17.55	0.06979	0.80511	0.1966	0.07957	0.03277	0.06085	0.24809	0.12638	0.06553
17.5667	0.06979	0.78638	0.18723	0.07957	0.02809	0.06085	0.24809	0.1217	0.06085
17.5833	0.06979	0.77234	0.18255	0.07489	0.02809	0.06085	0.24809	0.1217	0.06085
17.6	0.06979	0.75362	0.17319	0.07021	0.0234	0.06085	0.24809	0.12638	0.05617
17.6167	0.06979	0.73021	0.16383	0.06553	0.0234	0.06085	0.2434	0.12638	0.05617
17.6333	0.06979	0.70681	0.15915	0.06085	0.01872	0.05617	0.2434	0.1217	0.05617
17.65	0.07447	0.68809	0.15447	0.05617	0.01872	0.05617	0.2434	0.1217	0.05149
17.6667	0.07447	0.66468	0.14979	0.05149	0.01404	0.05149	0.2434	0.1217	0.05149
17.6833	0.07447	0.6366	0.14043	0.04681	0.01404	0.05149	0.2434	0.11702	0.04681
17.7	0.07447	0.61319	0.13106	0.04213	0.01404	0.04681	0.2434	0.11702	0.04681
17.7167	0.07447	0.58979	0.12638	0.03745	0.01404	0.04681	0.23872	0.11702	0.04681
17.7333	0.07447	0.5617	0.11702	0.03277	0.00936	0.04213	0.23872	0.11234	0.04681
17.75	0.07447	0.5383	0.11234	0.03277	0.00936	0.04213	0.23872	0.10766	0.04681
17.7667	0.07915	0.51489	0.10766	0.03277	0.00468	0.04213	0.23872	0.10766	0.04213
17.7833	0.07915	0.49149	0.0983	0.02809	0	0.03745	0.23404	0.10766	0.03745
17.8	0.07447	0.46809	0.09362	0.0234	0	0.03745	0.23404	0.10766	0.03745
17.8167	0.07447	0.44	0.08426	0.01872	-0.00468	0.03745	0.22936	0.10766	0.03745
17.8333	0.07915	0.4166	0.07957	0.01404	-0.00936	0.03277	0.22936	0.10298	0.03277
17.85	0.08383	0.39319	0.07489	0.00936	-0.00936	0.02809	0.22936	0.10298	0.02809
17.8667	0.08383	0.37447	0.07021	0.00936	-0.01404	0.02809	0.22936	0.0983	0.02809
17.8833	0.08383	0.35106	0.06553	0.00468	-0.01404	0.02809	0.22936	0.0983	0.0234
17.9	0.08851	0.32766	0.06085	0	-0.01404	0.0234	0.22468	0.0983	0.0234
17.9167	0.08851	0.30426	0.05617	-0.00468	-0.01872	0.0234	0.22468	0.09362	0.0234
17.9333	0.08851	0.28553	0.05149	-0.00936	-0.01872	0.01872	0.22	0.09362	0.0234
17.95	0.09319	0.26681	0.04213	-0.00936	-0.0234	0.01872	0.22	0.08894	0.0234
17.9667	0.09319	0.25277	0.03745	-0.01404	-0.0234	0.01872	0.21532	0.08426	0.01872
17.9833	0.09319	0.23404	0.03277	-0.01404	-0.02809	0.01404	0.21532	0.08426	0.01872
18	0.09319	0.22	0.02809	-0.01872	-0.02809	0.01404	0.21064	0.08894	0.01404
18.0167	0.09319	0.20128	0.0234	-0.01872	-0.02809	0.01404	0.21064	0.08894	0.01404
18.0333	0.09787	0.18723	0.01872	-0.0234	-0.03277	0.00936	0.21064	0.08426	0.01404
18.05	0.10255	0.17319	0.01872	-0.0234	-0.03745	0.00936	0.21064	0.08426	0.00936
18.0667	0.10255	0.15915	0.01404	-0.02809	-0.03745	0.00936	0.21064	0.08426	0.00936
18.0833	0.10255	0.14979	0.00936	-0.02809	-0.03745	0.00468	0.20596	0.07957	0.00936
18.1	0.10723	0.13574	0.00468	-0.03277	-0.03745	0.00468	0.20596	0.07957	0.00936
18.1167	0.10723	0.1217	0	-0.03745	-0.03745	0	0.20128	0.07957	0.00936
18.1333	0.11192	0.11234	0	-0.03745	-0.03745	0	0.20128	0.07957	0.00936
18.15	0.11192	0.10766	-0.00468	-0.03745	-0.04213	0	0.20128	0.07489	0.00936
18.1667	0.11192	0.0983	-0.00936	-0.03745	-0.04213	0	0.20128	0.07489	0.00468
18.1833	0.11192	0.09362	-0.00936	-0.03745	-0.04213	0	0.1966	0.07489	0.00468
18.2	0.11192	0.08426	-0.01404	-0.04213	-0.04213	0	0.1966	0.07489	0.00468
18.2167	0.1166	0.07489	-0.01872	-0.04213	-0.04213	0	0.1966	0.07489	0.00468
18.2333	0.12128	0.07021	-0.01872	-0.04213	-0.04681	0	0.1966	0.07489	0.00468
18.25	0.12128	0.06553	-0.01872	-0.04681	-0.04681	-0.00468	0.1966	0.07489	0.00468
18.2667	0.12596	0.06085	-0.01872	-0.04213	-0.04681	-0.00468	0.1966	0.07489	0.00468
18.2833	0.12596	0.05617	-0.01872	-0.04681	-0.04213	-0.00468	0.1966	0.07489	0.00468
18.3	0.12596	0.04681	-0.0234	-0.04681	-0.04213	-0.00468	0.19191	0.07489	0.00468
18.3167	0.13064	0.04213	-0.0234	-0.05149	-0.04213	-0.00468	0.19191	0.07489	0.00936
18.3333	0.13532	0.04213	-0.0234	-0.05149	-0.04213	-0.00468	0.19191	0.07489	0.00936
18.35	0.13532	0.04213	-0.0234	-0.04681	-0.04213	-0.00468	0.19191	0.07489	0.00936
18.3667	0.13532	0.04213	-0.0234	-0.04681	-0.04213	-0.00468	0.19191	0.07489	0.00936
18.3833	0.14	0.03745	-0.02809	-0.04213	-0.04213	0	0.19191	0.07489	0.00936
18.4	0.14	0.03745	-0.02809	-0.04213	-0.03745	0	0.19191	0.07957	0.00936
18.4167	0.14468	0.03277	-0.02809	-0.04213	-0.03745	0	0.19191	0.08426	0.00936
18.4333	0.14936	0.03277	-0.0234	-0.04213	-0.03745	0.00468	0.19191	0.07957	0.00936
18.45	0.14936	0.03277	-0.0234	-0.04213	-0.03745	0.00468	0.19191	0.07957	0.00936
18.4667	0.15404	0.03277	-0.01872	-0.04213	-0.03745	0.00468	0.1966	0.07957	0.00936
18.4833	0.15404	0.02809	-0.01872	-0.03745	-0.03277	0.00468	0.1966	0.08426	0.00936
18.5	0.15872	0.02809	-0.01872	-0.03745	-0.02809	0.00936	0.20128	0.08426	0.01404
18.5167	0.1634	0.02809	-0.01872	-0.03745	-0.02809	0.00936	0.1966	0.08894	0.01872
18.5333	0.16809	0.02809	-0.01872	-0.03745	-0.02809	0.00936	0.1966	0.08894	0.01872
18.55	0.16809	0.03277	-0.01404	-0.03277	-0.0234	0.00936	0.20128	0.08894	0.0234
18.5667	0.17277	0.03277	-0.01404	-0.02809	-0.0234	0.01404	0.20128	0.08894	0.0234
18.5833	0.17745	0.03745	-0.00936	-0.02809	-0.0234	0.01872	0.20128	0.08894	0.01872
18.6	0.18213	0.03745	-0.00936	-0.0234	-0.01872	0.01872	0.20128	0.09362	0.0234
18.6167	0.18681	0.03745	-0.00936	-0.0234	-0.01872	0.0234	0.20596	0.0983	0.02809
18.6333	0.19617	0.03745	-0.00468	-0.01872	-0.01404	0.0234	0.20596	0.0983	0.02809
18.65	0.20085	0.04213	0	-0.01872	-0.01404	0.0234	0.20596	0.0983	0.02809
18.6667	0.20553	0.04213	0.00468	-0.01404	-0.01404	0.02809	0.21064	0.10298	0.02809
18.6833	0.21021	0.04213	0.00936	-0.00936	-0.00936	0.02809	0.21064	0.10298	0.02809
18.7	0.21489	0.04213	0.00936	-0.00936	-0.00468	0.03277	0.21532	0.10298	0.03277
18.7167	0.21957	0.04681	0.01404	-0.00936	-0.00468	0.03277	0.21532	0.10298	0.03277
18.7333	0.22894	0.04681	0.01404	-0.00468	0	0.03277	0.21532	0.10298	0.03745
18.75	0.23362	0.05617	0.01872	0	0	0.03277	0.22	0.10766	0.03745
18.7667	0.2383	0.05617	0.0234	0.00468	0	0.03745	0.22	0.10766	0.03745
18.7833	0.24766	0.06085	0.02809	0.00936	0.00468	0.04213	0.22	0.10766	0.03745
18.8	0.25234	0.06085	0.02809	0.00936	0.00468	0.04213	0.22	0.11234	0.03745
18.8167	0.2617	0.06553	0.03277	0.01404	0.00936	0.04681	0.22	0.11234	0.03745
18.8333	0.27574	0.06553	0.03745	0.01404	0.00936	0.04681	0.22468	0.11234	0.03745
18.85	0.28043	0.07021	0.04213	0.01404	0.00936	0.04681	0.22468	0.11702	0.03745
18.8667	0.28979	0.07489	0.04681	0.01872	0.00936	0.04681	0.22936	0.11234	0.03745
18.8833	0.29447	0.07957	0.05149	0.0234	0.01404	0.05149	0.22936	0.11702	0.03745
18.9	0.30383	0.07957	0.05149	0.0234	0.01872	0.05149	0.23404	0.11702	0.04213
18.9167	0.31319	0.07957	0.05617	0.0234	0.01872	0.05149	0.22936	0.11702	0.04213
18.9333	0.31787	0.08426	0.05617	0.02809	0.01872	0.05149	0.22936	0.11702	0.04213
18.95	0.32723	0.08894	0.06085	0.02809	0.01872	0.05149	0.23404	0.11234	0.03745
18.9667	0.33191	0.09362	0.06553	0.03277	0.0234	0.05617	0.23404	0.11234	0.03745
18.9833	0.34128	0.0983	0.07021	0.03277	0.0234	0.06085	0.23404	0.11702	0.03745
19	0.34596	0.0983	0.07021	0.03745	0.0234	0.06085	0.23404	0.11702	0.03745
19.0167	0.35532	0.0983	0.07021	0.03745	0.0234	0.06085	0.23404	0.11702	0.03745
19.0333	0.36468	0.10298	0.07489	0.03745	0.0234	0.06085	0.23404	0.11702	0.03277
19.05	0.37404	0.10298	0.07957	0.04213	0.0234	0.05617	0.23404	0.11702	0.03277
19.0667	0.37872	0.10766	0.08426	0.04213	0.0234	0.06085	0.23404	0.11234	0.03277
19.0833	0.3834	0.10766	0.08426	0.04213	0.0234	0.06085	0.23404	0.11234	0.03277
19.1	0.38809	0.10766	0.08426	0.04213	0.0234	0.06085	0.23404	0.11234	0.03277
19.1167	0.39277	0.10766	0.08426	0.03745	0.0234	0.05617	0.23404	0.11234	0.03277
19.1333	0.39745	0.11234	0.08426	0.03745	0.0234	0.05617	0.23404	0.10766	0.03277
19.15	0.39745	0.11234	0.08894	0.04213	0.01872	0.05617	0.23404	0.10766	0.02809
19.1667	0.40213	0.11702	0.08894	0.04213	0.01872	0.05617	0.23404	0.10766	0.02809
19.1833	0.40213	0.11702	0.08426	0.04213	0.01872	0.05617	0.22936	0.10766	0.0234
19.2	0.40681	0.11234	0.08426	0.04213	0.01404	0.05617	0.22936	0.10766	0.0234
19.2167	0.40681	0.11234	0.08426	0.03745	0.01404	0.05149	0.22936	0.10298	0.0234
19.2333	0.41149	0.11234	0.08426	0.03745	0.01404	0.05149	0.22936	0.10298	0.01872
19.25	0.41149	0.11234	0.08426	0.03745	0.00936	0.04681	0.22936	0.0983	0.01404
19.2667	0.40681	0.10766	0.08426	0.03277	0.00936	0.04681	0.22936	0.0983	0.01404
19.2833	0.40681	0.10298	0.07957	0.03277	0.00936	0.04681	0.22468	0.09362	0.01404
19.3	0.40213	0.10298	0.07489	0.02809	0.00936	0.04213	0.22468	0.09362	0.01404
19.3167	0.40213	0.0983	0.07489	0.0234	0.00468	0.03745	0.22	0.09362	0.01404
19.3333	0.39745	0.10298	0.07021	0.0234	0.00468	0.03745	0.22	0.08894	0.00936
19.35	0.39277	0.0983	0.07021	0.0234	0	0.03745	0.22	0.08426	0.00936
19.3667	0.3834	0.09362	0.06553	0.0234	-0.00468	0.03277	0.21532	0.08426	0.00468
19.3833	0.37872	0.08894	0.06085	0.01872	-0.00468	0.03277	0.21532	0.08426	0.00468
19.4	0.37404	0.08426	0.05617	0.01404	-0.00936	0.02809	0.21064	0.08426	0.00468
19.4167	0.36936	0.07957	0.05149	0.00936	-0.01404	0.02809	0.21064	0.07957	0
19.4333	0.36468	0.07957	0.05149	0.00468	-0.01872	0.0234	0.21064	0.07957	0
19.45	0.35532	0.07489	0.04681	0.00468	-0.01872	0.01872	0.21064	0.07489	-0.00468
19.4667	0.35064	0.07021	0.04213	0	-0.01872	0.01872	0.20596	0.07489	-0.00936
19.4833	0.34128	0.06553	0.03745	-0.00468	-0.0234	0.01404	0.20596	0.07489	-0.00468
19.5	0.33191	0.05617	0.03277	-0.00936	-0.0234	0.00936	0.20128	0.07021	-0.00468
19.5167	0.32723	0.05617	0.02809	-0.01404	-0.02809	0.00468	0.20128	0.07021	-0.00936
19.5333	0.31787	0.05149	0.0234	-0.01404	-0.03277	0.00468	0.1966	0.06553	-0.01404
19.55	0.30851	0.04681	0.01872	-0.01872	-0.03745	0	0.1966	0.06085	-0.01404
19.5667	0.29915	0.04213	0.01404	-0.0234	-0.03745	0	0.19191	0.06085	-0.01872
19.5833	0.28979	0.03745	0.00468	-0.0234	-0.04213	0	0.19191	0.06085	-0.01872
19.6	0.28043	0.03277	0	-0.02809	-0.04681	-0.00468	0.18723	0.06085	-0.01872
19.6167	0.27574	0.02809	0	-0.03277	-0.04681	-0.00468	0.18723	0.06085	-0.0234
19.6333	0.26638	0.0234	-0.00468	-0.03745	-0.05149	-0.00936	0.18723	0.05617	-0.0234
19.65	0.25702	0.01872	-0.00936	-0.03745	-0.05149	-0.01404	0.18723	0.05617	-0.02809
19.6667	0.24766	0.01404	-0.01404	-0.04213	-0.05617	-0.01404	0.18255	0.05149	-0.02809
19.6833	0.2383	0.00936	-0.01872	-0.04681	-0.05617	-0.01872	0.18255	0.05149	-0.02809
19.7	0.22894	0	-0.0234	-0.05149	-0.05617	-0.0234	0.17787	0.04681	-0.02809
19.7167	0.22426	0	-0.02809	-0.05617	-0.06085	-0.0234	0.17787	0.04681	-0.03277
19.7333	0.21489	0	-0.03277	-0.05617	-0.06553	-0.02809	0.17787	0.04213	-0.03277
19.75	0.21021	-0.00468	-0.03745	-0.05617	-0.06553	-0.02809	0.17319	0.03745	-0.03277
19.7667	0.20085	-0.00936	-0.04213	-0.06085	-0.06553	-0.02809	0.17319	0.03745	-0.03277
19.7833	0.19149	-0.01404	-0.04681	-0.06553	-0.07021	-0.02809	0.17319	0.03745	-0.03745
19.8	0.18213	-0.01872	-0.05149	-0.06553	-0.07489	-0.03277	0.16851	0.03745	-0.03745
19.8167	0.17745	-0.0234	-0.05149	-0.07021	-0.07957	-0.03277	0.16851	0.03277	-0.03745
19.8333	0.17277	-0.02809	-0.05617	-0.07489	-0.07957	-0.03745	0.16851	0.02809	-0.04213
19.85	0.16809	-0.03277	-0.05617	-0.07489	-0.07957	-0.03745	0.16851	0.0234	-0.04681
19.8667	0.15872	-0.03745	-0.06085	-0.07957	-0.07957	-0.04213	0.16851	0.01872	-0.04681
19.8833	0.15404	-0.04213	-0.06553	-0.08426	-0.08426	-0.04213	0.16383	0.01404	-0.04681
19.9	0.14936	-0.04213	-0.07021	-0.08894	-0.08426	-0.04213	0.16383	0.00936	-0.04681
19.9167	0.14468	-0.04681	-0.07489	-0.08894	-0.08894	-0.04681	0.15915	0.00468	-0.04681
19.9333	0.13532	-0.04681	-0.07489	-0.08894	-0.09362	-0.05149	0.15915	0	-0.04681
19.95	0.13064	-0.05149	-0.07957	-0.08894	-0.09362	-0.05149	0.15915	-0.00936	-0.04681
19.9667	0.12596	-0.05617	-0.08426	-0.09362	-0.0983	-0.05149	0.15447	-0.00936	-0.04681
19.9833	0.1166	-0.05617	-0.08894	-0.09362	-0.0983	-0.05149	0.15447	-0.00936	-0.05149
20	0.1166	-0.06085	-0.08894	-0.0983	-0.10298	-0.05149	0.14979	-0.01404	-0.05149
20.0167	0.11192	-0.06085	-0.09362	-0.0983	-0.10298	-0.05617	0.14979	-0.01872	-0.05149
20.0333	0.10723	-0.06085	-0.08894	-0.0983	-0.10766	-0.05617	0.14979	-0.01872	-0.05149
20.05	0.10255	-0.06553	-0.08894	-0.10298	-0.10766	-0.05617	0.14979	-0.0234	-0.05149
20.0667	0.09787	-0.06553	-0.08894	-0.10298	-0.10766	-0.05617	0.14511	-0.0234	-0.05149
20.0833	0.09319	-0.06553	-0.09362	-0.10298	-0.10766	-0.05617	0.14511	-0.01872	-0.04681
20.1	0.09319	-0.07021	-0.09362	-0.10298	-0.10766	-0.05149	0.14043	-0.01872	-0.04213
20.1167	0.09319	-0.06553	-0.09362	-0.10298	-0.10766	-0.05149	0.14043	-0.01404	-0.03745
20.1333	0.08851	-0.06085	-0.08894	-0.0983	-0.11234	-0.05149	0.14043	-0.00936	-0.02809
20.15	0.08383	-0.06085	-0.08894	-0.09362	-0.11234	-0.04681	0.14043	0	-0.0234
20.1667	0.07915	-0.05617	-0.08426	-0.08894	-0.11234	-0.03745	0.13574	0.01404	-0.01404
20.1833	0.07915	-0.05149	-0.07957	-0.07957	-0.11234	-0.02809	0.13574	0.02809	0
	--						--

## Sheet: Fig. 2g
Fig. 2g
Time (h)	Conversion (%)
0	0
1	15.44
1.5	15.81
2.5	58.46
3	58.82
4	75.26
5	75.37
6.5	83.09

## Sheet: Fig. 2h
Fig. 2h
Time (h)	ln(M0/Mt)		Time (h)	Linear Fit of Ln(M0/Mt)
0	0		0	-0.03067
1	0.16771		0.00651	-0.02883
3	0.88722		0.01301	-0.02699
5	1.4012		0.01952	-0.02515
6.5	1.77727		0.02603	-0.02331
			0.03253	-0.02146
			0.03904	-0.01962
			0.04555	-0.01778
			0.05205	-0.01594
			0.05856	-0.0141
			0.06507	-0.01226
			0.07157	-0.01042
			0.07808	-0.00857
			0.08458	-0.00673
			0.09109	-0.00489
			0.0976	-0.00305
			0.1041	-0.00121
			0.11061	0.000632906
			0.11712	0.00247
			0.12362	0.00432
			0.13013	0.00616
			0.13664	0.008
			0.14314	0.00984
			0.14965	0.01168
			0.15616	0.01352
			0.16266	0.01536
			0.16917	0.01721
			0.17568	0.01905
			0.18218	0.02089
			0.18869	0.02273
			0.1952	0.02457
			0.2017	0.02641
			0.20821	0.02825
			0.21471	0.0301
			0.22122	0.03194
			0.22773	0.03378
			0.23423	0.03562
			0.24074	0.03746
			0.24725	0.0393
			0.25375	0.04114
			0.26026	0.04299
			0.26677	0.04483
			0.27327	0.04667
			0.27978	0.04851
			0.28629	0.05035
			0.29279	0.05219
			0.2993	0.05403
			0.30581	0.05588
			0.31231	0.05772
			0.31882	0.05956
			0.32533	0.0614
			0.33183	0.06324
			0.33834	0.06508
			0.34484	0.06693
			0.35135	0.06877
			0.35786	0.07061
			0.36436	0.07245
			0.37087	0.07429
			0.37738	0.07613
			0.38388	0.07797
			0.39039	0.07982
			0.3969	0.08166
			0.4034	0.0835
			0.40991	0.08534
			0.41642	0.08718
			0.42292	0.08902
			0.42943	0.09086
			0.43594	0.09271
			0.44244	0.09455
			0.44895	0.09639
			0.45546	0.09823
			0.46196	0.10007
			0.46847	0.10191
			0.47497	0.10375
			0.48148	0.1056
			0.48799	0.10744
			0.49449	0.10928
			0.501	0.11112
			0.50751	0.11296
			0.51401	0.1148
			0.52052	0.11664
			0.52703	0.11849
			0.53353	0.12033
			0.54004	0.12217
			0.54655	0.12401
			0.55305	0.12585
			0.55956	0.12769
			0.56607	0.12953
			0.57257	0.13138
			0.57908	0.13322
			0.58559	0.13506
			0.59209	0.1369
			0.5986	0.13874
			0.60511	0.14058
			0.61161	0.14242
			0.61812	0.14427
			0.62462	0.14611
			0.63113	0.14795
			0.63764	0.14979
			0.64414	0.15163
			0.65065	0.15347
			0.65716	0.15531
			0.66366	0.15716
			0.67017	0.159
			0.67668	0.16084
			0.68318	0.16268
			0.68969	0.16452
			0.6962	0.16636
			0.7027	0.1682
			0.70921	0.17005
			0.71572	0.17189
			0.72222	0.17373
			0.72873	0.17557
			0.73524	0.17741
			0.74174	0.17925
			0.74825	0.18109
			0.75475	0.18294
			0.76126	0.18478
			0.76777	0.18662
			0.77427	0.18846
			0.78078	0.1903
			0.78729	0.19214
			0.79379	0.19398
			0.8003	0.19583
			0.80681	0.19767
			0.81331	0.19951
			0.81982	0.20135
			0.82633	0.20319
			0.83283	0.20503
			0.83934	0.20688
			0.84585	0.20872
			0.85235	0.21056
			0.85886	0.2124
			0.86537	0.21424
			0.87187	0.21608
			0.87838	0.21792
			0.88488	0.21977
			0.89139	0.22161
			0.8979	0.22345
			0.9044	0.22529
			0.91091	0.22713
			0.91742	0.22897
			0.92392	0.23081
			0.93043	0.23266
			0.93694	0.2345
			0.94344	0.23634
			0.94995	0.23818
			0.95646	0.24002
			0.96296	0.24186
			0.96947	0.2437
			0.97598	0.24555
			0.98248	0.24739
			0.98899	0.24923
			0.9955	0.25107
			1.002	0.25291
			1.00851	0.25475
			1.01502	0.25659
			1.02152	0.25844
			1.02803	0.26028
			1.03453	0.26212
			1.04104	0.26396
			1.04755	0.2658
			1.05405	0.26764
			1.06056	0.26948
			1.06707	0.27133
			1.07357	0.27317
			1.08008	0.27501
			1.08659	0.27685
			1.09309	0.27869
			1.0996	0.28053
			1.10611	0.28237
			1.11261	0.28422
			1.11912	0.28606
			1.12563	0.2879
			1.13213	0.28974
			1.13864	0.29158
			1.14515	0.29342
			1.15165	0.29526
			1.15816	0.29711
			1.16466	0.29895
			1.17117	0.30079
			1.17768	0.30263
			1.18418	0.30447
			1.19069	0.30631
			1.1972	0.30815
			1.2037	0.31
			1.21021	0.31184
			1.21672	0.31368
			1.22322	0.31552
			1.22973	0.31736
			1.23624	0.3192
			1.24274	0.32104
			1.24925	0.32289
			1.25576	0.32473
			1.26226	0.32657
			1.26877	0.32841
			1.27528	0.33025
			1.28178	0.33209
			1.28829	0.33394
			1.29479	0.33578
			1.3013	0.33762
			1.30781	0.33946
			1.31431	0.3413
			1.32082	0.34314
			1.32733	0.34498
			1.33383	0.34683
			1.34034	0.34867
			1.34685	0.35051
			1.35335	0.35235
			1.35986	0.35419
			1.36637	0.35603
			1.37287	0.35787
			1.37938	0.35972
			1.38589	0.36156
			1.39239	0.3634
			1.3989	0.36524
			1.40541	0.36708
			1.41191	0.36892
			1.41842	0.37076
			1.42492	0.37261
			1.43143	0.37445
			1.43794	0.37629
			1.44444	0.37813
			1.45095	0.37997
			1.45746	0.38181
			1.46396	0.38365
			1.47047	0.3855
			1.47698	0.38734
			1.48348	0.38918
			1.48999	0.39102
			1.4965	0.39286
			1.503	0.3947
			1.50951	0.39654
			1.51602	0.39839
			1.52252	0.40023
			1.52903	0.40207
			1.53554	0.40391
			1.54204	0.40575
			1.54855	0.40759
			1.55506	0.40943
			1.56156	0.41128
			1.56807	0.41312
			1.57457	0.41496
			1.58108	0.4168
			1.58759	0.41864
			1.59409	0.42048
			1.6006	0.42232
			1.60711	0.42417
			1.61361	0.42601
			1.62012	0.42785
			1.62663	0.42969
			1.63313	0.43153
			1.63964	0.43337
			1.64615	0.43521
			1.65265	0.43706
			1.65916	0.4389
			1.66567	0.44074
			1.67217	0.44258
			1.67868	0.44442
			1.68519	0.44626
			1.69169	0.4481
			1.6982	0.44995
			1.7047	0.45179
			1.71121	0.45363
			1.71772	0.45547
			1.72422	0.45731
			1.73073	0.45915
			1.73724	0.46099
			1.74374	0.46284
			1.75025	0.46468
			1.75676	0.46652
			1.76326	0.46836
			1.76977	0.4702
			1.77628	0.47204
			1.78278	0.47389
			1.78929	0.47573
			1.7958	0.47757
			1.8023	0.47941
			1.80881	0.48125
			1.81532	0.48309
			1.82182	0.48493
			1.82833	0.48678
			1.83483	0.48862
			1.84134	0.49046
			1.84785	0.4923
			1.85435	0.49414
			1.86086	0.49598
			1.86737	0.49782
			1.87387	0.49967
			1.88038	0.50151
			1.88689	0.50335
			1.89339	0.50519
			1.8999	0.50703
			1.90641	0.50887
			1.91291	0.51071
			1.91942	0.51256
			1.92593	0.5144
			1.93243	0.51624
			1.93894	0.51808
			1.94545	0.51992
			1.95195	0.52176
			1.95846	0.5236
			1.96496	0.52545
			1.97147	0.52729
			1.97798	0.52913
			1.98448	0.53097
			1.99099	0.53281
			1.9975	0.53465
			2.004	0.53649
			2.01051	0.53834
			2.01702	0.54018
			2.02352	0.54202
			2.03003	0.54386
			2.03654	0.5457
			2.04304	0.54754
			2.04955	0.54938
			2.05606	0.55123
			2.06256	0.55307
			2.06907	0.55491
			2.07558	0.55675
			2.08208	0.55859
			2.08859	0.56043
			2.0951	0.56227
			2.1016	0.56412
			2.10811	0.56596
			2.11461	0.5678
			2.12112	0.56964
			2.12763	0.57148
			2.13413	0.57332
			2.14064	0.57516
			2.14715	0.57701
			2.15365	0.57885
			2.16016	0.58069
			2.16667	0.58253
			2.17317	0.58437
			2.17968	0.58621
			2.18619	0.58805
			2.19269	0.5899
			2.1992	0.59174
			2.20571	0.59358
			2.21221	0.59542
			2.21872	0.59726
			2.22523	0.5991
			2.23173	0.60095
			2.23824	0.60279
			2.24474	0.60463
			2.25125	0.60647
			2.25776	0.60831
			2.26426	0.61015
			2.27077	0.61199
			2.27728	0.61384
			2.28378	0.61568
			2.29029	0.61752
			2.2968	0.61936
			2.3033	0.6212
			2.30981	0.62304
			2.31632	0.62488
			2.32282	0.62673
			2.32933	0.62857
			2.33584	0.63041
			2.34234	0.63225
			2.34885	0.63409
			2.35536	0.63593
			2.36186	0.63777
			2.36837	0.63962
			2.37487	0.64146
			2.38138	0.6433
			2.38789	0.64514
			2.39439	0.64698
			2.4009	0.64882
			2.40741	0.65066
			2.41391	0.65251
			2.42042	0.65435
			2.42693	0.65619
			2.43343	0.65803
			2.43994	0.65987
			2.44645	0.66171
			2.45295	0.66355
			2.45946	0.6654
			2.46597	0.66724
			2.47247	0.66908
			2.47898	0.67092
			2.48549	0.67276
			2.49199	0.6746
			2.4985	0.67644
			2.50501	0.67829
			2.51151	0.68013
			2.51802	0.68197
			2.52452	0.68381
			2.53103	0.68565
			2.53754	0.68749
			2.54404	0.68933
			2.55055	0.69118
			2.55706	0.69302
			2.56356	0.69486
			2.57007	0.6967
			2.57658	0.69854
			2.58308	0.70038
			2.58959	0.70222
			2.5961	0.70407
			2.6026	0.70591
			2.60911	0.70775
			2.61562	0.70959
			2.62212	0.71143
			2.62863	0.71327
			2.63514	0.71511
			2.64164	0.71696
			2.64815	0.7188
			2.65465	0.72064
			2.66116	0.72248
			2.66767	0.72432
			2.67417	0.72616
			2.68068	0.72801
			2.68719	0.72985
			2.69369	0.73169
			2.7002	0.73353
			2.70671	0.73537
			2.71321	0.73721
			2.71972	0.73905
			2.72623	0.7409
			2.73273	0.74274
			2.73924	0.74458
			2.74575	0.74642
			2.75225	0.74826
			2.75876	0.7501
			2.76527	0.75194
			2.77177	0.75379
			2.77828	0.75563
			2.78478	0.75747
			2.79129	0.75931
			2.7978	0.76115
			2.8043	0.76299
			2.81081	0.76483
			2.81732	0.76668
			2.82382	0.76852
			2.83033	0.77036
			2.83684	0.7722
			2.84334	0.77404
			2.84985	0.77588
			2.85636	0.77772
			2.86286	0.77957
			2.86937	0.78141
			2.87588	0.78325
			2.88238	0.78509
			2.88889	0.78693
			2.8954	0.78877
			2.9019	0.79061
			2.90841	0.79246
			2.91491	0.7943
			2.92142	0.79614
			2.92793	0.79798
			2.93443	0.79982
			2.94094	0.80166
			2.94745	0.8035
			2.95395	0.80535
			2.96046	0.80719
			2.96697	0.80903
			2.97347	0.81087
			2.97998	0.81271
			2.98649	0.81455
			2.99299	0.81639
			2.9995	0.81824
			3.00601	0.82008
			3.01251	0.82192
			3.01902	0.82376
			3.02553	0.8256
			3.03203	0.82744
			3.03854	0.82928
			3.04505	0.83113
			3.05155	0.83297
			3.05806	0.83481
			3.06456	0.83665
			3.07107	0.83849
			3.07758	0.84033
			3.08408	0.84217
			3.09059	0.84402
			3.0971	0.84586
			3.1036	0.8477
			3.11011	0.84954
			3.11662	0.85138
			3.12312	0.85322
			3.12963	0.85506
			3.13614	0.85691
			3.14264	0.85875
			3.14915	0.86059
			3.15566	0.86243
			3.16216	0.86427
			3.16867	0.86611
			3.17518	0.86796
			3.18168	0.8698
			3.18819	0.87164
			3.19469	0.87348
			3.2012	0.87532
			3.20771	0.87716
			3.21421	0.879
			3.22072	0.88085
			3.22723	0.88269
			3.23373	0.88453
			3.24024	0.88637
			3.24675	0.88821
			3.25325	0.89005
			3.25976	0.89189
			3.26627	0.89374
			3.27277	0.89558
			3.27928	0.89742
			3.28579	0.89926
			3.29229	0.9011
			3.2988	0.90294
			3.30531	0.90478
			3.31181	0.90663
			3.31832	0.90847
			3.32482	0.91031
			3.33133	0.91215
			3.33784	0.91399
			3.34434	0.91583
			3.35085	0.91767
			3.35736	0.91952
			3.36386	0.92136
			3.37037	0.9232
			3.37688	0.92504
			3.38338	0.92688
			3.38989	0.92872
			3.3964	0.93056
			3.4029	0.93241
			3.40941	0.93425
			3.41592	0.93609
			3.42242	0.93793
			3.42893	0.93977
			3.43544	0.94161
			3.44194	0.94345
			3.44845	0.9453
			3.45495	0.94714
			3.46146	0.94898
			3.46797	0.95082
			3.47447	0.95266
			3.48098	0.9545
			3.48749	0.95634
			3.49399	0.95819
			3.5005	0.96003
			3.50701	0.96187
			3.51351	0.96371
			3.52002	0.96555
			3.52653	0.96739
			3.53303	0.96923
			3.53954	0.97108
			3.54605	0.97292
			3.55255	0.97476
			3.55906	0.9766
			3.56557	0.97844
			3.57207	0.98028
			3.57858	0.98212
			3.58509	0.98397
			3.59159	0.98581
			3.5981	0.98765
			3.6046	0.98949
			3.61111	0.99133
			3.61762	0.99317
			3.62412	0.99502
			3.63063	0.99686
			3.63714	0.9987
			3.64364	1.00054
			3.65015	1.00238
			3.65666	1.00422
			3.66316	1.00606
			3.66967	1.00791
			3.67618	1.00975
			3.68268	1.01159
			3.68919	1.01343
			3.6957	1.01527
			3.7022	1.01711
			3.70871	1.01895
			3.71522	1.0208
			3.72172	1.02264
			3.72823	1.02448
			3.73473	1.02632
			3.74124	1.02816
			3.74775	1.03
			3.75425	1.03184
			3.76076	1.03369
			3.76727	1.03553
			3.77377	1.03737
			3.78028	1.03921
			3.78679	1.04105
			3.79329	1.04289
			3.7998	1.04473
			3.80631	1.04658
			3.81281	1.04842
			3.81932	1.05026
			3.82583	1.0521
			3.83233	1.05394
			3.83884	1.05578
			3.84535	1.05762
			3.85185	1.05947
			3.85836	1.06131
			3.86486	1.06315
			3.87137	1.06499
			3.87788	1.06683
			3.88438	1.06867
			3.89089	1.07051
			3.8974	1.07236
			3.9039	1.0742
			3.91041	1.07604
			3.91692	1.07788
			3.92342	1.07972
			3.92993	1.08156
			3.93644	1.0834
			3.94294	1.08525
			3.94945	1.08709
			3.95596	1.08893
			3.96246	1.09077
			3.96897	1.09261
			3.97548	1.09445
			3.98198	1.09629
			3.98849	1.09814
			3.99499	1.09998
			4.0015	1.10182
			4.00801	1.10366
			4.01451	1.1055
			4.02102	1.10734
			4.02753	1.10918
			4.03403	1.11103
			4.04054	1.11287
			4.04705	1.11471
			4.05355	1.11655
			4.06006	1.11839
			4.06657	1.12023
			4.07307	1.12207
			4.07958	1.12392
			4.08609	1.12576
			4.09259	1.1276
			4.0991	1.12944
			4.10561	1.13128
			4.11211	1.13312
			4.11862	1.13497
			4.12513	1.13681
			4.13163	1.13865
			4.13814	1.14049
			4.14464	1.14233
			4.15115	1.14417
			4.15766	1.14601
			4.16416	1.14786
			4.17067	1.1497
			4.17718	1.15154
			4.18368	1.15338
			4.19019	1.15522
			4.1967	1.15706
			4.2032	1.1589
			4.20971	1.16075
			4.21622	1.16259
			4.22272	1.16443
			4.22923	1.16627
			4.23574	1.16811
			4.24224	1.16995
			4.24875	1.17179
			4.25526	1.17364
			4.26176	1.17548
			4.26827	1.17732
			4.27477	1.17916
			4.28128	1.181
			4.28779	1.18284
			4.29429	1.18468
			4.3008	1.18653
			4.30731	1.18837
			4.31381	1.19021
			4.32032	1.19205
			4.32683	1.19389
			4.33333	1.19573
			4.33984	1.19757
			4.34635	1.19942
			4.35285	1.20126
			4.35936	1.2031
			4.36587	1.20494
			4.37237	1.20678
			4.37888	1.20862
			4.38539	1.21046
			4.39189	1.21231
			4.3984	1.21415
			4.4049	1.21599
			4.41141	1.21783
			4.41792	1.21967
			4.42442	1.22151
			4.43093	1.22335
			4.43744	1.2252
			4.44394	1.22704
			4.45045	1.22888
			4.45696	1.23072
			4.46346	1.23256
			4.46997	1.2344
			4.47648	1.23624
			4.48298	1.23809
			4.48949	1.23993
			4.496	1.24177
			4.5025	1.24361
			4.50901	1.24545
			4.51552	1.24729
			4.52202	1.24913
			4.52853	1.25098
			4.53504	1.25282
			4.54154	1.25466
			4.54805	1.2565
			4.55455	1.25834
			4.56106	1.26018
			4.56757	1.26203
			4.57407	1.26387
			4.58058	1.26571
			4.58709	1.26755
			4.59359	1.26939
			4.6001	1.27123
			4.60661	1.27307
			4.61311	1.27492
			4.61962	1.27676
			4.62613	1.2786
			4.63263	1.28044
			4.63914	1.28228
			4.64565	1.28412
			4.65215	1.28596
			4.65866	1.28781
			4.66517	1.28965
			4.67167	1.29149
			4.67818	1.29333
			4.68468	1.29517
			4.69119	1.29701
			4.6977	1.29885
			4.7042	1.3007
			4.71071	1.30254
			4.71722	1.30438
			4.72372	1.30622
			4.73023	1.30806
			4.73674	1.3099
			4.74324	1.31174
			4.74975	1.31359
			4.75626	1.31543
			4.76276	1.31727
			4.76927	1.31911
			4.77578	1.32095
			4.78228	1.32279
			4.78879	1.32463
			4.7953	1.32648
			4.8018	1.32832
			4.80831	1.33016
			4.81481	1.332
			4.82132	1.33384
			4.82783	1.33568
			4.83433	1.33752
			4.84084	1.33937
			4.84735	1.34121
			4.85385	1.34305
			4.86036	1.34489
			4.86687	1.34673
			4.87337	1.34857
			4.87988	1.35041
			4.88639	1.35226
			4.89289	1.3541
			4.8994	1.35594
			4.90591	1.35778
			4.91241	1.35962
			4.91892	1.36146
			4.92543	1.3633
			4.93193	1.36515
			4.93844	1.36699
			4.94494	1.36883
			4.95145	1.37067
			4.95796	1.37251
			4.96446	1.37435
			4.97097	1.37619
			4.97748	1.37804
			4.98398	1.37988
			4.99049	1.38172
			4.997	1.38356
			5.0035	1.3854
			5.01001	1.38724
			5.01652	1.38908
			5.02302	1.39093
			5.02953	1.39277
			5.03604	1.39461
			5.04254	1.39645
			5.04905	1.39829
			5.05556	1.40013
			5.06206	1.40198
			5.06857	1.40382
			5.07508	1.40566
			5.08158	1.4075
			5.08809	1.40934
			5.09459	1.41118
			5.1011	1.41302
			5.10761	1.41487
			5.11411	1.41671
			5.12062	1.41855
			5.12713	1.42039
			5.13363	1.42223
			5.14014	1.42407
			5.14665	1.42591
			5.15315	1.42776
			5.15966	1.4296
			5.16617	1.43144
			5.17267	1.43328
			5.17918	1.43512
			5.18569	1.43696
			5.19219	1.4388
			5.1987	1.44065
			5.20521	1.44249
			5.21171	1.44433
			5.21822	1.44617
			5.22472	1.44801
			5.23123	1.44985
			5.23774	1.45169
			5.24424	1.45354
			5.25075	1.45538
			5.25726	1.45722
			5.26376	1.45906
			5.27027	1.4609
			5.27678	1.46274
			5.28328	1.46458
			5.28979	1.46643
			5.2963	1.46827
			5.3028	1.47011
			5.30931	1.47195
			5.31582	1.47379
			5.32232	1.47563
			5.32883	1.47747
			5.33534	1.47932
			5.34184	1.48116
			5.34835	1.483
			5.35485	1.48484
			5.36136	1.48668
			5.36787	1.48852
			5.37437	1.49036
			5.38088	1.49221
			5.38739	1.49405
			5.39389	1.49589
			5.4004	1.49773
			5.40691	1.49957
			5.41341	1.50141
			5.41992	1.50325
			5.42643	1.5051
			5.43293	1.50694
			5.43944	1.50878
			5.44595	1.51062
			5.45245	1.51246
			5.45896	1.5143
			5.46547	1.51614
			5.47197	1.51799
			5.47848	1.51983
			5.48498	1.52167
			5.49149	1.52351
			5.498	1.52535
			5.5045	1.52719
			5.51101	1.52904
			5.51752	1.53088
			5.52402	1.53272
			5.53053	1.53456
			5.53704	1.5364
			5.54354	1.53824
			5.55005	1.54008
			5.55656	1.54193
			5.56306	1.54377
			5.56957	1.54561
			5.57608	1.54745
			5.58258	1.54929
			5.58909	1.55113
			5.5956	1.55297
			5.6021	1.55482
			5.60861	1.55666
			5.61512	1.5585
			5.62162	1.56034
			5.62813	1.56218
			5.63463	1.56402
			5.64114	1.56586
			5.64765	1.56771
			5.65415	1.56955
			5.66066	1.57139
			5.66717	1.57323
			5.67367	1.57507
			5.68018	1.57691
			5.68669	1.57875
			5.69319	1.5806
			5.6997	1.58244
			5.70621	1.58428
			5.71271	1.58612
			5.71922	1.58796
			5.72573	1.5898
			5.73223	1.59164
			5.73874	1.59349
			5.74525	1.59533
			5.75175	1.59717
			5.75826	1.59901
			5.76476	1.60085
			5.77127	1.60269
			5.77778	1.60453
			5.78428	1.60638
			5.79079	1.60822
			5.7973	1.61006
			5.8038	1.6119
			5.81031	1.61374
			5.81682	1.61558
			5.82332	1.61742
			5.82983	1.61927
			5.83634	1.62111
			5.84284	1.62295
			5.84935	1.62479
			5.85586	1.62663
			5.86236	1.62847
			5.86887	1.63031
			5.87538	1.63216
			5.88188	1.634
			5.88839	1.63584
			5.89489	1.63768
			5.9014	1.63952
			5.90791	1.64136
			5.91441	1.6432
			5.92092	1.64505
			5.92743	1.64689
			5.93393	1.64873
			5.94044	1.65057
			5.94695	1.65241
			5.95345	1.65425
			5.95996	1.65609
			5.96647	1.65794
			5.97297	1.65978
			5.97948	1.66162
			5.98599	1.66346
			5.99249	1.6653
			5.999	1.66714
			6.00551	1.66899
			6.01201	1.67083
			6.01852	1.67267
			6.02503	1.67451
			6.03153	1.67635
			6.03804	1.67819
			6.04454	1.68003
			6.05105	1.68188
			6.05756	1.68372
			6.06406	1.68556
			6.07057	1.6874
			6.07708	1.68924
			6.08358	1.69108
			6.09009	1.69292
			6.0966	1.69477
			6.1031	1.69661
			6.10961	1.69845
			6.11612	1.70029
			6.12262	1.70213
			6.12913	1.70397
			6.13564	1.70581
			6.14214	1.70766
			6.14865	1.7095
			6.15516	1.71134
			6.16166	1.71318
			6.16817	1.71502
			6.17467	1.71686
			6.18118	1.7187
			6.18769	1.72055
			6.19419	1.72239
			6.2007	1.72423
			6.20721	1.72607
			6.21371	1.72791
			6.22022	1.72975
			6.22673	1.73159
			6.23323	1.73344
			6.23974	1.73528
			6.24625	1.73712
			6.25275	1.73896
			6.25926	1.7408
			6.26577	1.74264
			6.27227	1.74448
			6.27878	1.74633
			6.28529	1.74817
			6.29179	1.75001
			6.2983	1.75185
			6.3048	1.75369
			6.31131	1.75553
			6.31782	1.75737
			6.32432	1.75922
			6.33083	1.76106
			6.33734	1.7629
			6.34384	1.76474
			6.35035	1.76658
			6.35686	1.76842
			6.36336	1.77026
			6.36987	1.77211
			6.37638	1.77395
			6.38288	1.77579
			6.38939	1.77763
			6.3959	1.77947
			6.4024	1.78131
			6.40891	1.78315
			6.41542	1.785
			6.42192	1.78684
			6.42843	1.78868
			6.43493	1.79052
			6.44144	1.79236
			6.44795	1.7942
			6.45445	1.79605
			6.46096	1.79789
			6.46747	1.79973
			6.47397	1.80157
			6.48048	1.80341
			6.48699	1.80525
			6.49349	1.80709
			6.5	1.80894

## Sheet: Fig. 2i
Fig. 2i
Retention Time (min)	Macromolecular CTA 7	Block copolymer 8
8	0.00011152	0.00143
8.01667	0.00022304	0.00143
8.03333	0.00022304	0.00143
8.05	0.00022304	0.00143
8.06667	0.00022304	0.00143
8.08333	0.00022304	0.00107
8.1	0.00022304	0.00107
8.11667	0.00022304	0.00143
8.13333	0.00022304	0.00143
8.15	0.00022304	0.00143
8.16667	0.00011152	0.00143
8.18333	0.00011152	0.00143
8.2	0.00022304	0.00143
8.21667	0.00022304	0.00143
8.23333	0.00022304	0.00143
8.25	0.00022304	0.00107
8.26667	0.00022304	0.00107
8.28333	0.00022304	0.000713544
8.3	0.00022304	0.000713544
8.31667	0.00022304	0.00107
8.33333	0.00022304	0.00107
8.35	0.00022304	0.00107
8.36667	0.00011152	0.00107
8.38333	0.00011152	0.00107
8.4	0.00022304	0.000713544
8.41667	0.00022304	0.000713544
8.43333	0.00022304	0.000713544
8.45	0.00022304	0.000713544
8.46667	0.00022304	0.000713544
8.48333	0.00022304	0.000713544
8.5	0.00022304	0.000713544
8.51667	0.00033456	0.000713544
8.53333	0.00022304	0.000713544
8.55	0.00022304	0.000713544
8.56667	0.00022304	0.000713544
8.58333	0.00022304	0.000713544
8.6	0.00022304	0.000713544
8.61667	0.00033456	0.000356772
8.63333	0.00033456	0.000713544
8.65	0.00033456	0.000356772
8.66667	0.00033456	0.000356772
8.68333	0.00033456	0.000356772
8.7	0.00033456	0.000356772
8.71667	0.00033456	0.000356772
8.73333	0.00033456	0.000356772
8.75	0.00033456	0.000356772
8.76667	0.00022304	0.000356772
8.78333	0.00022304	0.000356772
8.8	0.00022304	0.000356772
8.81667	0.00022304	0.000356772
8.83333	0.00022304	0.000356772
8.85	0.00022304	0.000356772
8.86667	0.00022304	0.000356772
8.88333	0.00022304	0
8.9	0.00033456	0.000356772
8.91667	0.00033456	0.000356772
8.93333	0.00033456	0.000356772
8.95	0.00033456	0.000356772
8.96667	0.00033456	0.000356772
8.98333	0.00033456	0.000356772
9	0.00033456	0.000356772
9.01667	0.00033456	0.000356772
9.03333	0.00033456	0.000356772
9.05	0.00033456	0.000356772
9.06667	0.00033456	0.000356772
9.08333	0.00033456	0
9.1	0.00033456	0
9.11667	0.00033456	0.000356772
9.13333	0.00033456	0.000356772
9.15	0.00033456	0.000356772
9.16667	0.00033456	0.000356772
9.18333	0.00033456	0.000356772
9.2	0.00033456	0.000356772
9.21667	0.00033456	0.000356772
9.23333	0.00033456	0.000356772
9.25	0.00033456	0
9.26667	0.00033456	0
9.28333	0.00033456	0
9.3	0.00033456	0
9.31667	0.00033456	0.000356772
9.33333	0.00033456	0.000356772
9.35	0.00033456	0.000356772
9.36667	0.00033456	0
9.38333	0.00033456	0
9.4	0.00033456	0
9.41667	0.00044608	0.000356772
9.43333	0.00044608	0.000356772
9.45	0.00044608	0
9.46667	0.00044608	0
9.48333	0.00044608	0
9.5	0.00044608	0
9.51667	0.00044608	0.000356772
9.53333	0.00033456	0.000356772
9.55	0.00033456	0.000356772
9.56667	0.00033456	0.000356772
9.58333	0.00033456	0
9.6	0.00044608	0.000356772
9.61667	0.00044608	0.000356772
9.63333	0.00044608	0.000356772
9.65	0.00033456	0.000356772
9.66667	0.00033456	0
9.68333	0.00033456	0
9.7	0.00044608	0.000356772
9.71667	0.00033456	0.000356772
9.73333	0.00033456	0.000356772
9.75	0.00033456	0.000356772
9.76667	0.00033456	0.000356772
9.78333	0.00033456	0.000356772
9.8	0.00033456	0.000356772
9.81667	0.00044608	0.000356772
9.83333	0.00044608	0.000356772
9.85	0.00044608	0.000356772
9.86667	0.00044608	0.000356772
9.88333	0.00044608	0.000356772
9.9	0.00044608	0.000356772
9.91667	0.00044608	0.000713544
9.93333	0.00044608	0.000713544
9.95	0.00033456	0.000713544
9.96667	0.00033456	0.000713544
9.98333	0.00033456	0.000713544
10	0.00044608	0.000713544
10.0167	0.00044608	0.00107
10.0333	0.00044608	0.00107
10.05	0.00044608	0.00107
10.0667	0.00033456	0.00107
10.0833	0.00033456	0.00107
10.1	0.00044608	0.00107
10.1167	0.00044608	0.00143
10.1333	0.00044608	0.00143
10.15	0.00033456	0.00178
10.1667	0.00033456	0.00178
10.1833	0.00044608	0.00178
10.2	0.00044608	0.00214
10.2167	0.00044608	0.0025
10.2333	0.00044608	0.00285
10.25	0.00044608	0.00321
10.2667	0.00044608	0.00392
10.2833	0.00044608	0.00499
10.3	0.00044608	0.00642
10.3167	0.00044608	0.00821
10.3333	0.00044608	0.01035
10.35	0.00044608	0.0132
10.3667	0.00044608	0.01712
10.3833	0.00044608	0.02176
10.4	0.00044608	0.02783
10.4167	0.0005576	0.03496
10.4333	0.0005576	0.04388
10.45	0.00044608	0.05423
10.4667	0.00044608	0.06636
10.4833	0.0005576	0.08027
10.5	0.00044608	0.09633
10.5167	0.00044608	0.11452
10.5333	0.00044608	0.1345
10.55	0.00044608	0.15626
10.5667	0.00044608	0.18016
10.5833	0.00044608	0.20514
10.6	0.0005576	0.23189
10.6167	0.0005576	0.25972
10.6333	0.0005576	0.28826
10.65	0.00044608	0.31752
10.6667	0.00044608	0.34748
10.6833	0.00044608	0.37781
10.7	0.00044608	0.40849
10.7167	0.00044608	0.43882
10.7333	0.00044608	0.46914
10.75	0.00044608	0.49911
10.7667	0.00044608	0.52836
10.7833	0.0005576	0.55726
10.8	0.0005576	0.5858
10.8167	0.0005576	0.61327
10.8333	0.0005576	0.63967
10.85	0.0005576	0.66572
10.8667	0.0005576	0.69069
10.8833	0.0005576	0.7153
10.9	0.0005576	0.73885
10.9167	0.0005576	0.76168
10.9333	0.0005576	0.78345
10.95	0.0005576	0.8045
10.9667	0.0005576	0.82412
10.9833	0.00066912	0.84303
11	0.00078064	0.86122
11.0167	0.00078064	0.87834
11.0333	0.00078064	0.89404
11.05	0.00089216	0.90903
11.0667	0.00089216	0.92294
11.0833	0.00089216	0.93578
11.1	0.001	0.94756
11.1167	0.00112	0.95826
11.1333	0.00112	0.96753
11.15	0.00123	0.97574
11.1667	0.00134	0.98288
11.1833	0.00145	0.98858
11.2	0.00156	0.99322
11.2167	0.00178	0.99679
11.2333	0.0019	0.99893
11.25	0.00201	1
11.2667	0.00223	0.99964
11.2833	0.00245	0.99857
11.3	0.00279	0.99608
11.3167	0.00301	0.99251
11.3333	0.00323	0.98787
11.35	0.00357	0.98181
11.3667	0.0039	0.97503
11.3833	0.00435	0.96718
11.4	0.0048	0.95826
11.4167	0.00535	0.94863
11.4333	0.0058	0.93792
11.45	0.00636	0.92615
11.4667	0.00703	0.91402
11.4833	0.00769	0.90118
11.5	0.00836	0.88726
11.5167	0.00914	0.87299
11.5333	0.00993	0.85765
11.55	0.01082	0.84196
11.5667	0.01182	0.8259
11.5833	0.01294	0.80949
11.6	0.01416	0.79272
11.6167	0.01528	0.7756
11.6333	0.01662	0.75812
11.65	0.01807	0.74064
11.6667	0.01952	0.7228
11.6833	0.02119	0.70496
11.7	0.02297	0.68712
11.7167	0.02487	0.66928
11.7333	0.02688	0.65109
11.75	0.02911	0.63289
11.7667	0.03156	0.6147
11.7833	0.03424	0.59722
11.8	0.03714	0.57974
11.8167	0.04015	0.56225
11.8333	0.0436	0.54513
11.85	0.04717	0.52801
11.8667	0.05119	0.51124
11.8833	0.05554	0.49518
11.9	0.06011	0.47949
11.9167	0.06513	0.46343
11.9333	0.07059	0.44809
11.95	0.0765	0.43275
11.9667	0.08286	0.41812
11.9833	0.08977	0.40385
12	0.09725	0.3903
12.0167	0.10527	0.37674
12.0333	0.11386	0.36354
12.05	0.12301	0.35105
12.0667	0.13293	0.33892
12.0833	0.1433	0.32751
12.1	0.15446	0.31645
12.1167	0.16628	0.30539
12.1333	0.17877	0.29504
12.15	0.19204	0.28505
12.1667	0.20598	0.27542
12.1833	0.2207	0.26614
12.2	0.2362	0.25758
12.2167	0.25248	0.24902
12.2333	0.26954	0.24117
12.25	0.28728	0.23368
12.2667	0.30556	0.22654
12.2833	0.32463	0.22012
12.3	0.34415	0.2137
12.3167	0.36434	0.20763
12.3333	0.38508	0.20193
12.35	0.40638	0.19622
12.3667	0.42824	0.19122
12.3833	0.45065	0.18659
12.4	0.4734	0.18195
12.4167	0.49649	0.17767
12.4333	0.51991	0.17374
12.45	0.54344	0.16982
12.4667	0.56719	0.16661
12.4833	0.59083	0.1634
12.5	0.61448	0.16054
12.5167	0.63801	0.15769
12.5333	0.66143	0.15483
12.55	0.68473	0.15234
12.5667	0.70782	0.14984
12.5833	0.73046	0.1477
12.6	0.75265	0.14556
12.6167	0.77428	0.14342
12.6333	0.79525	0.14128
12.65	0.81555	0.13949
12.6667	0.83517	0.13807
12.6833	0.85391	0.13664
12.7	0.87153	0.13486
12.7167	0.88826	0.13307
12.7333	0.90398	0.13164
12.75	0.91881	0.12986
12.7667	0.93253	0.12879
12.7833	0.94502	0.12701
12.8	0.95628	0.12558
12.8167	0.96632	0.12415
12.8333	0.97502	0.12237
12.85	0.98249	0.12094
12.8667	0.98862	0.11987
12.8833	0.99342	0.11844
12.9	0.99688	0.11702
12.9167	0.999	0.11559
12.9333	1	0.11416
12.95	0.99955	0.11274
12.9667	0.99788	0.11095
12.9833	0.99498	0.10953
13	0.99086	0.1081
13.0167	0.9855	0.10631
13.0333	0.97903	0.10489
13.05	0.97156	0.10346
13.0667	0.96298	0.10203
13.0833	0.95338	0.10061
13.1	0.94268	0.09918
13.1167	0.9313	0.09775
13.1333	0.91892	0.09597
13.15	0.90577	0.09454
13.1667	0.89183	0.09276
13.1833	0.8771	0.09133
13.2	0.86172	0.0899
13.2167	0.84577	0.08848
13.2333	0.82937	0.08669
13.25	0.81253	0.08527
13.2667	0.79525	0.08384
13.2833	0.77763	0.08241
13.3	0.75979	0.08098
13.3167	0.74161	0.0792
13.3333	0.72343	0.07777
13.35	0.70492	0.07635
13.3667	0.68641	0.07492
13.3833	0.66789	0.07349
13.4	0.64927	0.07207
13.4167	0.63065	0.07028
13.4333	0.61224	0.06885
13.45	0.59407	0.06743
13.4667	0.57611	0.06636
13.4833	0.55827	0.06493
13.5	0.54076	0.0635
13.5167	0.52347	0.06208
13.5333	0.50652	0.06065
13.55	0.49002	0.05922
13.5667	0.47374	0.05815
13.5833	0.45779	0.05672
13.6	0.44218	0.05565
13.6167	0.42679	0.05423
13.6333	0.41184	0.0528
13.65	0.39746	0.05173
13.6667	0.38341	0.05066
13.6833	0.36969	0.04923
13.7	0.35642	0.04816
13.7167	0.34359	0.04674
13.7333	0.3311	0.04567
13.75	0.31906	0.0446
13.7667	0.30746	0.04352
13.7833	0.2962	0.04245
13.8	0.28516	0.04138
13.8167	0.27456	0.03996
13.8333	0.2643	0.03889
13.85	0.25449	0.03782
13.8667	0.24501	0.0371
13.8833	0.23586	0.03603
13.9	0.22705	0.03532
13.9167	0.21869	0.03425
13.9333	0.21055	0.03318
13.95	0.20274	0.03247
13.9667	0.19538	0.03139
13.9833	0.18813	0.03068
14	0.18122	0.02997
14.0167	0.17453	0.0289
14.0333	0.16817	0.02818
14.05	0.16215	0.02747
14.0667	0.15635	0.02676
14.0833	0.15078	0.0264
14.1	0.14542	0.02569
14.1167	0.1404	0.02462
14.1333	0.1355	0.0239
14.15	0.13104	0.02355
14.1667	0.12669	0.02283
14.1833	0.12245	0.02212
14.2	0.11843	0.02176
14.2167	0.11464	0.02105
14.2333	0.11096	0.02034
14.25	0.10751	0.01998
14.2667	0.10427	0.01962
14.2833	0.10115	0.01927
14.3	0.09825	0.01855
14.3167	0.09546	0.01819
14.3333	0.09278	0.01748
14.35	0.09033	0.01712
14.3667	0.08799	0.01677
14.3833	0.08576	0.01641
14.4	0.08364	0.0157
14.4167	0.08163	0.01534
14.4333	0.07963	0.01498
14.45	0.07795	0.01498
14.4667	0.07617	0.01463
14.4833	0.07461	0.01427
14.5	0.07305	0.01391
14.5167	0.0716	0.01356
14.5333	0.07026	0.0132
14.55	0.06903	0.01284
14.5667	0.0678	0.01249
14.5833	0.06669	0.01213
14.6	0.06546	0.01177
14.6167	0.06446	0.01177
14.6333	0.06345	0.01142
14.65	0.06256	0.01142
14.6667	0.06156	0.01142
14.6833	0.06067	0.01106
14.7	0.05977	0.01106
14.7167	0.05899	0.0107
14.7333	0.05821	0.0107
14.75	0.05754	0.01035
14.7667	0.05676	0.00999
14.7833	0.05598	0.00999
14.8	0.05531	0.00963
14.8167	0.05453	0.00928
14.8333	0.05386	0.00928
14.85	0.0532	0.00928
14.8667	0.05253	0.00892
14.8833	0.05186	0.00892
14.9	0.05108	0.00856
14.9167	0.05041	0.00856
14.9333	0.04974	0.00821
14.95	0.04918	0.00821
14.9667	0.04851	0.00821
14.9833	0.04784	0.00785
15	0.04717	0.00749
15.0167	0.04639	0.00749
15.0333	0.04572	0.00749
15.05	0.04505	0.00749
15.0667	0.04438	0.00749
15.0833	0.0436	0.00714
15.1	0.04294	0.00714
15.1167	0.04215	0.00678
15.1333	0.0416	0.00678
15.15	0.04093	0.00678
15.1667	0.04015	0.00642
15.1833	0.03948	0.00642
15.2	0.03881	0.00606
15.2167	0.03803	0.00606
15.2333	0.03736	0.00571
15.25	0.03669	0.00571
15.2667	0.03591	0.00571
15.2833	0.03513	0.00571
15.3	0.03446	0.00571
15.3167	0.03379	0.00535
15.3333	0.03312	0.00535
15.35	0.03245	0.00535
15.3667	0.03189	0.00535
15.3833	0.03123	0.00499
15.4	0.03056	0.00499
15.4167	0.02989	0.00499
15.4333	0.02922	0.00499
15.45	0.02855	0.00499
15.4667	0.02799	0.00499
15.4833	0.02732	0.00499
15.5	0.02665	0.00464
15.5167	0.0261	0.00464
15.5333	0.02554	0.00464
15.55	0.02498	0.00464
15.5667	0.02442	0.00428
15.5833	0.02387	0.00428
15.6	0.02331	0.00428
15.6167	0.02275	0.00428
15.6333	0.02219	0.00428
15.65	0.02175	0.00428
15.6667	0.02119	0.00428
15.6833	0.02063	0.00392
15.7	0.02019	0.00392
15.7167	0.01974	0.00392
15.7333	0.01929	0.00392
15.75	0.01885	0.00392
15.7667	0.0184	0.00392
15.7833	0.01795	0.00357
15.8	0.01751	0.00357
15.8167	0.01717	0.00357
15.8333	0.01673	0.00357
15.85	0.01639	0.00392
15.8667	0.01606	0.00392
15.8833	0.01561	0.00357
15.9	0.01528	0.00357
15.9167	0.01494	0.00357
15.9333	0.01461	0.00357
15.95	0.01439	0.00357
15.9667	0.01405	0.00357
15.9833	0.01372	0.00357
16	0.01338	0.00321
16.0167	0.01316	0.00321
16.0333	0.01282	0.00357
16.05	0.0126	0.00357
16.0667	0.01238	0.00357
16.0833	0.01204	0.00357
16.1	0.01182	0.00357
16.1167	0.0116	0.00357
16.1333	0.01138	0.00357
16.15	0.01115	0.00357
16.1667	0.01093	0.00357
16.1833	0.01071	0.00321
16.2	0.01059	0.00321
16.2167	0.01037	0.00321
16.2333	0.01026	0.00321
16.25	0.01004	0.00357
16.2667	0.00981	0.00357
16.2833	0.0097	0.00357
16.3	0.00948	0.00321
16.3167	0.00948	0.00321
16.3333	0.00937	0.00321
16.35	0.00926	0.00321
16.3667	0.00903	0.00321
16.3833	0.00892	0.00321
16.4	0.00881	0.00321
16.4167	0.0087	0.00321
16.4333	0.00859	0.00321
16.45	0.00848	0.00321
16.4667	0.00836	0.00357
16.4833	0.00825	0.00357
16.5	0.00814	0.00357
16.5167	0.00814	0.00321
16.5333	0.00803	0.00357
16.55	0.00803	0.00357
16.5667	0.00792	0.00357
16.5833	0.00781	0.00357
16.6	0.00781	0.00321
16.6167	0.00769	0.00321
16.6333	0.00758	0.00357
16.65	0.00758	0.00357
16.6667	0.00747	0.00357
16.6833	0.00736	0.00357
16.7	0.00725	0.00357
16.7167	0.00725	0.00357
16.7333	0.00725	0.00357
16.75	0.00714	0.00357
16.7667	0.00714	0.00357
16.7833	0.00703	0.00357
16.8	0.00691	0.00357
16.8167	0.00691	0.00357
16.8333	0.0068	0.00357
16.85	0.0068	0.00357
16.8667	0.00669	0.00392
16.8833	0.00669	0.00392
16.9	0.00658	0.00392
16.9167	0.00658	0.00392
16.9333	0.00658	0.00392
16.95	0.00647	0.00392
16.9667	0.00647	0.00392
16.9833	0.00636	0.00392
17	0.00636	0.00357
17.0167	0.00636	0.00357
17.0333	0.00625	0.00392
17.05	0.00625	0.00392
17.0667	0.00613	0.00392
17.0833	0.00602	0.00392
17.1	0.00602	0.00392
17.1167	0.00613	0.00392
17.1333	0.00602	0.00392
17.15	0.00602	0.00392
17.1667	0.00591	0.00392
17.1833	0.00591	0.00392
17.2	0.0058	0.00392
17.2167	0.00569	0.00428
17.2333	0.00569	0.00428
17.25	0.00558	0.00428
17.2667	0.00558	0.00428
17.2833	0.00546	0.00428
17.3	0.00546	0.00428
17.3167	0.00546	0.00428
17.3333	0.00546	0.00464
17.35	0.00546	0.00464
17.3667	0.00535	0.00428
17.3833	0.00535	0.00428
17.4	0.00535	0.00464
17.4167	0.00535	0.00464
17.4333	0.00535	0.00464
17.45	0.00535	0.00499
17.4667	0.00535	0.00499
17.4833	0.00535	0.00499
17.5	0.00535	0.00464
17.5167	0.00535	0.00499
17.5333	0.00535	0.00499
17.55	0.00535	0.00499
17.5667	0.00524	0.00464
17.5833	0.00524	0.00464
17.6	0.00524	0.00464
17.6167	0.00535	0.00499
17.6333	0.00524	0.00499
17.65	0.00524	0.00499
17.6667	0.00524	0.00499
17.6833	0.00524	0.00499
17.7	0.00524	0.00499
17.7167	0.00524	0.00499
17.7333	0.00524	0.00535
17.75	0.00524	0.00499
17.7667	0.00513	0.00499
17.7833	0.00513	0.00499
17.8	0.00513	0.00499
17.8167	0.00513	0.00535
17.8333	0.00502	0.00535
17.85	0.00491	0.00535
17.8667	0.0048	0.00571
17.8833	0.0048	0.00535
17.9	0.0048	0.00535
17.9167	0.0048	0.00571
17.9333	0.0048	0.00571
17.95	0.00468	0.00571
17.9667	0.00457	0.00571
17.9833	0.00457	0.00535
18	0.00446	0.00535
18.0167	0.00446	0.00571
18.0333	0.00446	0.00571
18.05	0.00435	0.00571
18.0667	0.00424	0.00606
18.0833	0.00424	0.00571
18.1	0.00424	0.00571
18.1167	0.00413	0.00606
18.1333	0.00413	0.00606
18.15	0.00413	0.00606
18.1667	0.00401	0.00606
18.1833	0.00401	0.00571
18.2	0.00401	0.00571
18.2167	0.0039	0.00606
18.2333	0.0039	0.00606
18.25	0.0039	0.00642
18.2667	0.00379	0.00642
18.2833	0.00379	0.00642
18.3	0.00379	0.00606
18.3167	0.0039	0.00642
18.3333	0.0039	0.00642
18.35	0.0039	0.00642
18.3667	0.0039	0.00642
18.3833	0.00379	0.00642
18.4	0.0039	0.00642
18.4167	0.0039	0.00642
18.4333	0.0039	0.00678
18.45	0.0039	0.00678
18.4667	0.00401	0.00678
18.4833	0.00401	0.00678
18.5	0.00401	0.00678
18.5167	0.00413	0.00678
18.5333	0.00424	0.00678
18.55	0.00435	0.00678
18.5667	0.00435	0.00678
18.5833	0.00446	0.00678
18.6	0.00446	0.00678
18.6167	0.00457	0.00714
18.6333	0.00468	0.00714
18.65	0.00468	0.00714
18.6667	0.0048	0.00714
18.6833	0.00491	0.00714
18.7	0.00502	0.00749
18.7167	0.00513	0.00749
18.7333	0.00524	0.00749
18.75	0.00535	0.00749
18.7667	0.00546	0.00749
18.7833	0.00558	0.00749
18.8	0.00569	0.00749
18.8167	0.00591	0.00785
18.8333	0.00602	0.00785
18.85	0.00602	0.00785
18.8667	0.00613	0.00785
18.8833	0.00625	0.00785
18.9	0.00636	0.00785
18.9167	0.00647	0.00821
18.9333	0.00658	0.00821
18.95	0.00658	0.00821
18.9667	0.00669	0.00821
18.9833	0.00669	0.00821
19	0.00669	0.00821
19.0167	0.0068	0.00856
19.0333	0.0068	0.00856
19.05	0.00691	0.00856
19.0667	0.0068	0.00856
19.0833	0.0068	0.00856
19.1	0.0068	0.00856
19.1167	0.00691	0.00856
19.1333	0.00691	0.00856
19.15	0.0068	0.00856
19.1667	0.0068	0.00856
19.1833	0.00669	0.00856
19.2	0.00669	0.00856
19.2167	0.00658	0.00892
19.2333	0.00658	0.00892
19.25	0.00647	0.00892
19.2667	0.00636	0.00892
19.2833	0.00636	0.00892
19.3	0.00625	0.00892
19.3167	0.00625	0.00928
19.3333	0.00613	0.00928
19.35	0.00602	0.00928
19.3667	0.00591	0.00892
19.3833	0.00591	0.00892
19.4	0.0058	0.00928
19.4167	0.00569	0.00928
19.4333	0.00558	0.00928
19.45	0.00546	0.00928
19.4667	0.00524	0.00963
19.4833	0.00524	0.00928
19.5	0.00513	0.00928
19.5167	0.00502	0.00928
19.5333	0.00491	0.00928
19.55	0.0048	0.00928
19.5667	0.00468	0.00928
19.5833	0.00468	0.00928
19.6	0.00457	0.00963
19.6167	0.00446	0.00963
19.6333	0.00424	0.00963
19.65	0.00413	0.00963
19.6667	0.00401	0.00963
19.6833	0.00401	0.00963
19.7	0.00401	0.00963
19.7167	0.0039	0.00999
19.7333	0.00379	0.00999
19.75	0.00368	0.00999
19.7667	0.00357	0.00963
19.7833	0.00357	0.00963
19.8	0.00346	0.00999
19.8167	0.00335	0.00999
19.8333	0.00335	0.00999
19.85	0.00323	0.01035
19.8667	0.00312	0.00999
19.8833	0.00301	0.00999
19.9	0.00301	0.00999
19.9167	0.00301	0.00999
19.9333	0.0029	0.00963
19.95	0.00279	0.00928
19.9667	0.00279	0.00928
19.9833	0.00268	0.00892
20	0.00268	0.00892

## Sheet: Fig. 3a
Fig. 3a
Reaction time (h)	A595 nm([t]/[t0])
0	1
0.5	1.00031
1	0.99013
3	0.99041
5	1.01119
7	1.02773

[truncated: 61 more sheets: Fig. 3b, Fig. 3c, Fig. 3d, Fig. 3g, Fig. 3i, Fig. 5b, Fig. 5e, Supplementary Fig. 2, Supplementary Fig. 5, Supplementary Fig. 6, Supplementary Fig. 7a, Supplementary Fig. 7b, Supplementary Fig. 7c, Supplementary Fig. 8a, Supplementary Fig. 8b, Supplementary Fig. 9, Supplementary Fig. 10a, Supplementary Fig. 10b, Supplementary Fig. 11, Supplementary Fig. 12a …]
